# Supplementary material for: (Dimethyl­formamide-κO)[2-meth­oxy-6-(2-pyridylmethyl­imino­meth­yl)phenolato-κ3 N,N′,O 1](thio­cyanato-κN)copper(II)
Source: Acta Crystallogr Sect E Struct Rep Online. 2010 Apr 24;66(Pt 5):m563. doi: 10.1107/S1600536810014212 (PMC2979238; doi:10.1107/S1600536810014212)
Supplement: Supplementary file 1 [file e-66-0m563-sup1.cif]

##############################################################################
###                                                                        ###
###        Electronic paper (Acta Crystallographica Section E)             ###
###                                                                        ###
##############################################################################
#                                                                            #
# This CIF contains the data in a paper accepted for publication in Acta     #
# Crystallographica Section E. It conforms to the requirements of Notes      #
# for Authors for Section E, and has been peer reviewed under the auspices   #
# of the IUCr Commission on Journals.                                        #
#                                                                            #
# Full details of the Crystallographic Information File format               #
# are given in the paper "The Crystallographic Information File (CIF):       #
# a New Standard Archive File for Crystallography" by S. R. Hall, F. H.      #
# Allen and I. D. Brown [Acta Cryst. (1991), A47, 655-685].                  #
#                                                                            #
# The current version of the core CIF dictionary is obtainable from          #
# ftp://ftp.iucr.org/pub/cif_core.dic. The current version number is 2.4.    #
#                                                                            #
# Software is freely available for graphical display of the structure(s) in  #
# this CIF.  For information consult the CIF home page http://www.iucr.org/  #
# cif/home.html                                                              #
#                                                                            #
# This file may be used for bona fide research purposes within the           #
# scientific community so long as proper attribution is given to the journal # 
# article from which it was obtained.                                        #
#                                                                            #
##############################################################################
                                             
data_I
_audit_creation_method     SHELXL-97
_chemical_name_systematic
;
(Dimethylformamide-\k<i>O</i>)[2-methoxy-6-(2-
pyridylmethyliminomethyl)phenolato-
\k^3^<i>N</i>,<i>N</i>,<i>O</i>^1^](thiocyanato-\k<i>N</i>)copper(II)
;
_chemical_name_common     ?
_chemical_formula_moiety     'C18 H20 Cu N4 O3 S'
_chemical_formula_sum     'C18 H20 Cu N4 O3 S'
_chemical_formula_iupac     '[Cu (C14 H13 N2 O2) (N C S) (C3 H7 N O)]'
_chemical_formula_weight     435.98
_chemical_melting_point     ?
_symmetry_cell_setting     triclinic
_symmetry_space_group_name_H-M     'P -1'
_symmetry_space_group_name_Hall     '-P 1'
loop_
    _symmetry_equiv_pos_as_xyz
    'x, y, z'
    '-x, -y, -z'
_cell_length_a     8.6768(9)
_cell_length_b     10.9310(11)
_cell_length_c     11.0689(12)
_cell_angle_alpha     83.251(2)
_cell_angle_beta     72.0230(10)
_cell_angle_gamma     79.5300(10)
_cell_volume     979.84(18)
_cell_formula_units_Z     2
_cell_measurement_reflns_used     13380
_cell_measurement_theta_min     3.01
_cell_measurement_theta_max     27.63
_cell_measurement_temperature     298(2)
_exptl_crystal_description     'Prism'
_exptl_crystal_colour     'dark brown'
_exptl_crystal_size_max     0.20
_exptl_crystal_size_mid     0.12
_exptl_crystal_size_min     0.09
_exptl_crystal_density_diffrn     1.478
_exptl_crystal_density_meas     ?
_exptl_crystal_density_method     'not measured'
_exptl_crystal_F_000     450
_exptl_absorpt_coefficient_mu     1.247
_exptl_absorpt_correction_type     'multi-scan'
_exptl_absorpt_process_details     '(CrystalClear; Rigaku, 2005)'
_exptl_absorpt_correction_T_min     0.737
_exptl_absorpt_correction_T_max     0.868
_exptl_special_details
;
;
_diffrn_ambient_temperature     298(2)
_diffrn_radiation_type     MoK\a
_diffrn_radiation_wavelength     0.71073
_diffrn_radiation_source     'fine-focus sealed tube'
_diffrn_radiation_monochromator     graphite
_diffrn_measurement_device_type     'Rigaku SCXmini diffractometer'
_diffrn_measurement_method     'Thin-slice \w'
_diffrn_detector_area_resol_mean     8.192
_diffrn_reflns_number     5129
_diffrn_reflns_av_R_equivalents     0.0163
_diffrn_reflns_av_sigmaI/netI     0.0366
_diffrn_reflns_theta_min     1.90
_diffrn_reflns_theta_max     25.02
_diffrn_reflns_theta_full     25.02
_diffrn_measured_fraction_theta_max     0.985
_diffrn_measured_fraction_theta_full     0.985
_diffrn_reflns_limit_h_min     -9
_diffrn_reflns_limit_h_max     10
_diffrn_reflns_limit_k_min     -13
_diffrn_reflns_limit_k_max     7
_diffrn_reflns_limit_l_min     -12
_diffrn_reflns_limit_l_max     13
_diffrn_standards_number     ?
_diffrn_standards_interval_count     ?
_diffrn_standards_interval_time     ?
_diffrn_standards_decay_%     ?
_refine_special_details
;
Refinement of <i>F</i>^2^ against ALL reflections. The weighted <i>R</i>-factor
wR and goodness of fit <i>S</i> are based on <i>F</i>^2^, conventional
<i>R</i>-factors <i>R</i> are based on <i>F</i>, with <i>F</i> set to zero for
negative <i>F</i>^2^. The threshold expression of <i>F</i>^2^ >
\s(<i>F</i>^2^) is used only for calculating <i>R</i>-factors(gt) etc. and is
not relevant to the choice of reflections for refinement. <i>R</i>-factors
based on <i>F</i>^2^ are statistically about twice as large as those based on
<i>F</i>, and <i>R</i>- factors based on ALL data will be even larger.
;
_reflns_number_total     3392
_reflns_number_gt     2679
_reflns_threshold_expression     I>2\s(I)
_refine_ls_structure_factor_coef     Fsqd
_refine_ls_matrix_type     full
_refine_ls_R_factor_all     0.0522
_refine_ls_R_factor_gt     0.0357
_refine_ls_wR_factor_gt     0.0799
_refine_ls_wR_factor_ref     0.0900
_refine_ls_goodness_of_fit_ref     1.091
_refine_ls_restrained_S_all     1.091
_refine_ls_number_reflns     3392
_refine_ls_number_parameters     251
_refine_ls_number_restraints     0
_refine_ls_hydrogen_treatment     constr
_refine_ls_weighting_scheme     calc
_refine_ls_weighting_details
         'calc w=1/[\s^2^(Fo^2^)+(0.0390P)^2^+0.2715P] where P=(Fo^2^+2Fc^2^)/3'
_atom_sites_solution_hydrogens     geom
_atom_sites_solution_primary     direct
_atom_sites_solution_secondary     difmap
_refine_ls_shift/su_max     0.001
_refine_ls_shift/su_mean     0.000
_refine_diff_density_max     0.333
_refine_diff_density_min     -0.372
_refine_ls_extinction_method     none
_refine_ls_extinction_coef     ?
loop_
    _atom_type_symbol
    _atom_type_description
    _atom_type_scat_dispersion_real
    _atom_type_scat_dispersion_imag
    _atom_type_scat_source
    'C' 'C' 0.0033 0.0016
                         'International Tables Vol C Tables 4.2.6.8 and 6.1.1.4'
    'H' 'H' 0.0000 0.0000
                         'International Tables Vol C Tables 4.2.6.8 and 6.1.1.4'
    'O' 'O' 0.0106 0.0060
                         'International Tables Vol C Tables 4.2.6.8 and 6.1.1.4'
    'N' 'N' 0.0061 0.0033
                         'International Tables Vol C Tables 4.2.6.8 and 6.1.1.4'
    'S' 'S' 0.1246 0.1234
                         'International Tables Vol C Tables 4.2.6.8 and 6.1.1.4'
    'Cu' 'Cu' 0.3201 1.2651
                         'International Tables Vol C Tables 4.2.6.8 and 6.1.1.4'
_computing_data_collection     'CrystalClear (Rigaku, 2005)'
_computing_cell_refinement     'CrystalClear (Rigaku, 2005)'
_computing_data_reduction     'CrystalClear (Rigaku, 2005)'
_computing_structure_solution     'SHELXS97 (Sheldrick, 2008)'
_computing_structure_refinement     'SHELXL97 (Sheldrick, 2008)'
_computing_molecular_graphics     'SHELXTL (Sheldrick, 2008)'
_computing_publication_material     'SHELXL97 (Sheldrick, 2008)'
loop_
    _atom_site_type_symbol
    _atom_site_label
    _atom_site_fract_x
    _atom_site_fract_y
    _atom_site_fract_z
    _atom_site_U_iso_or_equiv
    _atom_site_adp_type
    _atom_site_calc_flag
    _atom_site_refinement_flags
    _atom_site_occupancy
    _atom_site_disorder_assembly
    _atom_site_disorder_group
    Cu Cu1 0.63382(4) 0.88140(3) 0.58156(3) 0.03823(14) Uani d . 1 . .
    S S1 0.1914(3) 0.73555(19) 0.89276(15) 0.0641(6) Uani d P 0.901(6) A 1
    S S1' 0.255(2) 0.6960(16) 0.9198(14) 0.0641(6) Uani d P 0.099(6) A 2
    N N1 0.7507(3) 0.9830(2) 0.4385(2) 0.0367(5) Uani d . 1 . .
    N N2 0.6888(3) 1.0010(2) 0.6814(2) 0.0386(6) Uani d . 1 . .
    N N3 0.4812(3) 0.8079(2) 0.7321(2) 0.0450(6) Uani d . 1 A .
    N N4 0.9692(3) 0.5684(2) 0.7084(3) 0.0512(7) Uani d . 1 . .
    O O1 0.5788(2) 0.78300(18) 0.47433(19) 0.0442(5) Uani d . 1 . .
    O O2 0.4899(3) 0.61550(19) 0.3729(2) 0.0514(6) Uani d . 1 . .
    O O3 0.8691(3) 0.73557(19) 0.5981(2) 0.0545(6) Uani d . 1 . .
    C C1 0.7883(3) 0.9606(3) 0.3205(3) 0.0405(7) Uani d . 1 . .
    H H1 0.8535 1.0123 0.2618 0.049 Uiso calc R 1 . .
    C C2 0.7394(3) 0.8639(3) 0.2710(3) 0.0385(7) Uani d . 1 . .
    C C3 0.6353(3) 0.7818(3) 0.3508(3) 0.0385(7) Uani d . 1 . .
    C C4 0.5880(4) 0.6919(3) 0.2902(3) 0.0430(7) Uani d . 1 . .
    C C5 0.6418(4) 0.6871(3) 0.1600(3) 0.0514(8) Uani d . 1 . .
    H H5 0.6084 0.6291 0.1223 0.062 Uiso calc R 1 . .
    C C6 0.7457(4) 0.7678(3) 0.0834(3) 0.0575(9) Uani d . 1 . .
    H H6 0.7818 0.7628 -0.0044 0.069 Uiso calc R 1 . .
    C C7 0.7939(4) 0.8537(3) 0.1377(3) 0.0507(8) Uani d . 1 . .
    H H7 0.8639 0.9066 0.0863 0.061 Uiso calc R 1 . .
    C C8 0.4532(5) 0.5136(3) 0.3227(4) 0.0697(11) Uani d . 1 . .
    H H8A 0.3792 0.5445 0.2732 0.105 Uiso calc R 1 . .
    H H8B 0.4032 0.4579 0.3914 0.105 Uiso calc R 1 . .
    H H8C 0.5526 0.4698 0.2696 0.105 Uiso calc R 1 . .
    C C9 0.8024(4) 1.0923(3) 0.4699(3) 0.0417(7) Uani d . 1 . .
    H H9A 0.7397 1.1677 0.4433 0.050 Uiso calc R 1 . .
    H H9B 0.9175 1.0936 0.4252 0.050 Uiso calc R 1 . .
    C C10 0.7757(3) 1.0878(3) 0.6111(3) 0.0388(7) Uani d . 1 . .
    C C11 0.8352(4) 1.1694(3) 0.6660(3) 0.0479(8) Uani d . 1 . .
    H H11 0.8973 1.2277 0.6155 0.058 Uiso calc R 1 . .
    C C12 0.8012(4) 1.1628(3) 0.7959(3) 0.0525(8) Uani d . 1 . .
    H H12 0.8393 1.2173 0.8345 0.063 Uiso calc R 1 . .
    C C13 0.7099(4) 1.0746(3) 0.8691(3) 0.0550(9) Uani d . 1 . .
    H H13 0.6850 1.0692 0.9573 0.066 Uiso calc R 1 . .
    C C14 0.6569(4) 0.9956(3) 0.8089(3) 0.0496(8) Uani d . 1 . .
    H H14 0.5964 0.9356 0.8579 0.059 Uiso calc R 1 . .
    C C15 0.3643(4) 0.7751(3) 0.7999(3) 0.0399(7) Uani d . 1 . .
    C C16 0.8581(4) 0.6634(3) 0.6928(3) 0.0490(8) Uani d . 1 . .
    H H16 0.7623 0.6769 0.7599 0.059 Uiso calc R 1 . .
    C C17 0.9490(5) 0.4915(4) 0.8262(4) 0.0790(12) Uani d . 1 . .
    H H17A 1.0281 0.5039 0.8662 0.118 Uiso calc R 1 . .
    H H17B 0.9649 0.4055 0.8087 0.118 Uiso calc R 1 . .
    H H17C 0.8405 0.5142 0.8820 0.118 Uiso calc R 1 . .
    C C18 1.1236(5) 0.5440(4) 0.6098(4) 0.0901(14) Uani d . 1 . .
    H H18A 1.1135 0.5866 0.5310 0.135 Uiso calc R 1 . .
    H H18B 1.1522 0.4559 0.5996 0.135 Uiso calc R 1 . .
    H H18C 1.2077 0.5731 0.6333 0.135 Uiso calc R 1 . .
loop_
    _atom_site_aniso_label
    _atom_site_aniso_U_11
    _atom_site_aniso_U_22
    _atom_site_aniso_U_33
    _atom_site_aniso_U_12
    _atom_site_aniso_U_13
    _atom_site_aniso_U_23
    Cu1 0.0348(2) 0.0348(2) 0.0399(2) -0.00972(15) -0.00338(15) 0.00433(15)
    S1 0.0534(10) 0.0732(10) 0.0568(7) -0.0317(8) 0.0074(7) 0.0010(6)
    S1' 0.0534(10) 0.0732(10) 0.0568(7) -0.0317(8) 0.0074(7) 0.0010(6)
    N1 0.0332(13) 0.0317(13) 0.0418(15) -0.0070(10) -0.0076(11) 0.0055(10)
    N2 0.0333(13) 0.0359(14) 0.0412(15) -0.0073(10) -0.0041(11) 0.0034(11)
    N3 0.0414(14) 0.0411(15) 0.0473(16) -0.0123(12) -0.0039(13) 0.0023(12)
    N4 0.0492(16) 0.0414(16) 0.0636(18) -0.0062(13) -0.0228(14) 0.0096(13)
    O1 0.0451(12) 0.0429(12) 0.0410(13) -0.0173(9) -0.0029(10) 0.0004(9)
    O2 0.0515(13) 0.0434(13) 0.0574(14) -0.0159(10) -0.0072(11) -0.0065(10)
    O3 0.0445(13) 0.0485(14) 0.0601(15) 0.0008(10) -0.0118(11) 0.0156(11)
    C1 0.0311(15) 0.0377(17) 0.0450(19) -0.0043(13) -0.0058(13) 0.0120(13)
    C2 0.0321(15) 0.0351(16) 0.0425(18) -0.0011(12) -0.0070(13) 0.0034(13)
    C3 0.0310(15) 0.0325(16) 0.0461(19) 0.0040(12) -0.0092(13) 0.0006(13)
    C4 0.0359(16) 0.0380(17) 0.052(2) -0.0006(13) -0.0120(14) -0.0023(14)
    C5 0.052(2) 0.050(2) 0.054(2) -0.0060(16) -0.0167(17) -0.0080(16)
    C6 0.065(2) 0.063(2) 0.0405(19) -0.0064(18) -0.0121(17) -0.0028(16)
    C7 0.0478(19) 0.054(2) 0.0447(19) -0.0083(15) -0.0085(15) 0.0073(15)
    C8 0.071(2) 0.055(2) 0.084(3) -0.0228(19) -0.012(2) -0.021(2)
    C9 0.0393(16) 0.0373(17) 0.0471(19) -0.0141(13) -0.0109(14) 0.0100(13)
    C10 0.0282(14) 0.0326(16) 0.0502(19) -0.0010(12) -0.0074(13) 0.0014(13)
    C11 0.0413(17) 0.0449(19) 0.056(2) -0.0119(14) -0.0129(15) 0.0064(15)
    C12 0.052(2) 0.050(2) 0.060(2) -0.0109(16) -0.0202(17) -0.0063(16)
    C13 0.059(2) 0.058(2) 0.046(2) -0.0076(17) -0.0131(17) -0.0038(16)
    C14 0.0510(19) 0.0473(19) 0.047(2) -0.0154(15) -0.0074(16) 0.0042(15)
    C15 0.0478(18) 0.0331(16) 0.0367(17) -0.0109(14) -0.0066(15) -0.0022(13)
    C16 0.0421(18) 0.0425(19) 0.059(2) -0.0060(15) -0.0104(16) -0.0016(16)
    C17 0.090(3) 0.068(3) 0.080(3) -0.016(2) -0.039(2) 0.032(2)
    C18 0.061(2) 0.090(3) 0.092(3) 0.024(2) -0.012(2) 0.016(2)
_geom_special_details
;
All esds (except the esd in the dihedral angle between two l.s. planes) are
estimated using the full covariance matrix. The cell esds are taken into
account individually in the estimation of esds in distances, angles and
torsion angles; correlations between esds in cell parameters are only used
when they are defined by crystal symmetry. An approximate (isotropic)
treatment of cell esds is used for estimating esds involving l.s. planes.
;
loop_
    _geom_bond_atom_site_label_1
    _geom_bond_atom_site_label_2
    _geom_bond_site_symmetry_2
    _geom_bond_distance
    _geom_bond_publ_flag
    Cu1 O1 . 1.905(2) y
    Cu1 N1 . 1.942(2) y
    Cu1 N3 . 1.971(3) y
    Cu1 N2 . 2.012(2) y
    Cu1 O3 . 2.392(2) y
    S1 C15 . 1.635(3) ?
    S1' C15 . 1.633(13) ?
    N1 C1 . 1.287(4) ?
    N1 C9 . 1.463(3) ?
    N2 C10 . 1.342(4) ?
    N2 C14 . 1.347(4) ?
    N3 C15 . 1.149(4) ?
    N4 C16 . 1.317(4) ?
    N4 C18 . 1.447(5) ?
    N4 C17 . 1.447(4) ?
    O1 C3 . 1.304(3) ?
    O2 C4 . 1.364(4) ?
    O2 C8 . 1.426(4) ?
    O3 C16 . 1.225(4) ?
    C1 C2 . 1.427(4) ?
    C1 H1 . 0.9300 ?
    C2 C7 . 1.416(4) ?
    C2 C3 . 1.420(4) ?
    C3 C4 . 1.433(4) ?
    C4 C5 . 1.375(4) ?
    C5 C6 . 1.397(5) ?
    C5 H5 . 0.9300 ?
    C6 C7 . 1.358(5) ?
    C6 H6 . 0.9300 ?
    C7 H7 . 0.9300 ?
    C8 H8A . 0.9600 ?
    C8 H8B . 0.9600 ?
    C8 H8C . 0.9600 ?
    C9 C10 . 1.504(4) ?
    C9 H9A . 0.9700 ?
    C9 H9B . 0.9700 ?
    C10 C11 . 1.385(4) ?
    C11 C12 . 1.372(4) ?
    C11 H11 . 0.9300 ?
    C12 C13 . 1.383(4) ?
    C12 H12 . 0.9300 ?
    C13 C14 . 1.368(4) ?
    C13 H13 . 0.9300 ?
    C14 H14 . 0.9300 ?
    C16 H16 . 0.9300 ?
    C17 H17A . 0.9600 ?
    C17 H17B . 0.9600 ?
    C17 H17C . 0.9600 ?
    C18 H18A . 0.9600 ?
    C18 H18B . 0.9600 ?
    C18 H18C . 0.9600 ?
loop_
    _geom_angle_atom_site_label_1
    _geom_angle_atom_site_label_2
    _geom_angle_atom_site_label_3
    _geom_angle_site_symmetry_1
    _geom_angle_site_symmetry_3
    _geom_angle
    _geom_angle_publ_flag
    O1 Cu1 N1 . . 92.88(9) y
    O1 Cu1 N3 . . 90.19(9) y
    N1 Cu1 N3 . . 168.56(9) y
    O1 Cu1 N2 . . 173.84(9) y
    N1 Cu1 N2 . . 82.13(10) y
    N3 Cu1 N2 . . 94.01(10) y
    O1 Cu1 O3 . . 93.96(8) y
    N1 Cu1 O3 . . 96.07(8) y
    N3 Cu1 O3 . . 94.71(9) y
    N2 Cu1 O3 . . 90.18(8) y
    C1 N1 C9 . . 118.2(2) ?
    C1 N1 Cu1 . . 125.6(2) ?
    C9 N1 Cu1 . . 116.20(18) ?
    C10 N2 C14 . . 118.4(3) ?
    C10 N2 Cu1 . . 115.2(2) ?
    C14 N2 Cu1 . . 126.2(2) ?
    C15 N3 Cu1 . . 161.4(3) ?
    C16 N4 C18 . . 120.1(3) ?
    C16 N4 C17 . . 122.3(3) ?
    C18 N4 C17 . . 117.5(3) ?
    C3 O1 Cu1 . . 127.30(19) ?
    C4 O2 C8 . . 117.7(3) ?
    C16 O3 Cu1 . . 119.2(2) ?
    N1 C1 C2 . . 126.2(3) ?
    N1 C1 H1 . . 116.9 ?
    C2 C1 H1 . . 116.9 ?
    C7 C2 C3 . . 119.9(3) ?
    C7 C2 C1 . . 118.0(3) ?
    C3 C2 C1 . . 122.1(3) ?
    O1 C3 C2 . . 124.9(3) ?
    O1 C3 C4 . . 117.8(3) ?
    C2 C3 C4 . . 117.3(3) ?
    O2 C4 C5 . . 125.5(3) ?
    O2 C4 C3 . . 113.9(3) ?
    C5 C4 C3 . . 120.6(3) ?
    C4 C5 C6 . . 121.2(3) ?
    C4 C5 H5 . . 119.4 ?
    C6 C5 H5 . . 119.4 ?
    C7 C6 C5 . . 119.8(3) ?
    C7 C6 H6 . . 120.1 ?
    C5 C6 H6 . . 120.1 ?
    C6 C7 C2 . . 121.2(3) ?
    C6 C7 H7 . . 119.4 ?
    C2 C7 H7 . . 119.4 ?
    O2 C8 H8A . . 109.5 ?
    O2 C8 H8B . . 109.5 ?
    H8A C8 H8B . . 109.5 ?
    O2 C8 H8C . . 109.5 ?
    H8A C8 H8C . . 109.5 ?
    H8B C8 H8C . . 109.5 ?
    N1 C9 C10 . . 109.5(2) ?
    N1 C9 H9A . . 109.8 ?
    C10 C9 H9A . . 109.8 ?
    N1 C9 H9B . . 109.8 ?
    C10 C9 H9B . . 109.8 ?
    H9A C9 H9B . . 108.2 ?
    N2 C10 C11 . . 121.8(3) ?
    N2 C10 C9 . . 116.1(3) ?
    C11 C10 C9 . . 122.2(3) ?
    C12 C11 C10 . . 119.0(3) ?
    C12 C11 H11 . . 120.5 ?
    C10 C11 H11 . . 120.5 ?
    C11 C12 C13 . . 119.5(3) ?
    C11 C12 H12 . . 120.2 ?
    C13 C12 H12 . . 120.2 ?
    C14 C13 C12 . . 118.5(3) ?
    C14 C13 H13 . . 120.7 ?
    C12 C13 H13 . . 120.7 ?
    N2 C14 C13 . . 122.7(3) ?
    N2 C14 H14 . . 118.6 ?
    C13 C14 H14 . . 118.6 ?
    N3 C15 S1' . . 156.9(9) ?
    N3 C15 S1 . . 176.5(3) ?
    S1' C15 S1 . . 26.5(8) ?
    O3 C16 N4 . . 126.1(3) ?
    O3 C16 H16 . . 116.9 ?
    N4 C16 H16 . . 116.9 ?
    N4 C17 H17A . . 109.5 ?
    N4 C17 H17B . . 109.5 ?
    H17A C17 H17B . . 109.5 ?
    N4 C17 H17C . . 109.5 ?
    H17A C17 H17C . . 109.5 ?
    H17B C17 H17C . . 109.5 ?
    N4 C18 H18A . . 109.5 ?
    N4 C18 H18B . . 109.5 ?
    H18A C18 H18B . . 109.5 ?
    N4 C18 H18C . . 109.5 ?
    H18A C18 H18C . . 109.5 ?
    H18B C18 H18C . . 109.5 ?
data_global
_journal_date_recd_electronic     2010-04-16
_journal_date_accepted     2010-04-18
_journal_name_full     'Acta Crystallographica, Section E'
_journal_year     2010
_journal_volume     66
_journal_issue      5
_journal_page_first     m563
_journal_page_last     m563
_journal_paper_category     QM
_journal_coeditor_code     HB5406
_publ_contact_author_name     'Xiaodan* Chen'
_publ_contact_author_address
;
Ordered Matter Science Research Center, College of Chemistry and Chemical
Engineering, Southeast University, Nanjing 210096, People's Republic of China
;
_publ_contact_author_email     'chmsunbw@seu.edu.cn'
_publ_contact_author_fax     '86-25-52090614'
_publ_contact_author_phone     '86-25-52090614'
_publ_section_title
;\
(Dimethylformamide-\k<i>O</i>)[2-methoxy-6-(2-pyridylmethyliminomethyl)\
phenolato-\k^3^<i>N</i>,<i>N</i>',<i>O</i>^1^](thiocyanato-\k<i>N</i>)\
copper(II)
;
loop_
    _publ_author_name
    _publ_author_footnote
    _publ_author_address
    'Bao, Qianqian' .
;
Ordered Matter Science Research Center,
College of Chemistry and Chemical Engineering, Southeast University,
Nanjing 210096, People's Republic of China
;
    'Chen, Xiaodan' .
;
Ordered Matter Science Research Center,
College of Chemistry and Chemical Engineering, Southeast University,
Nanjing 210096, People's Republic of China
;
    'Rong, Rong' .
;
Department of Chemistry,
Key Laboratory of Medicinal Chemistry for Natural Resources,
Ministry of Education, Yunnan University,
Kunming 650091, People's Republic of China
;
    'Shi, Feifei' .
;
Ordered Matter Science Research Center,
College of Chemistry and Chemical Engineering, Southeast University,
Nanjing 210096, People's Republic of China
;
