# Supplementary material for: (Dimethyl­formamide-κO)[2-meth­oxy-6-(2-pyridylmethyl­imino­meth­yl)phenolato-κ3 N,N′,O 1](thio­cyanato-κN)copper(II)
Source: Acta Crystallogr Sect E Struct Rep Online. 2010 Apr 24;66(Pt 5):m563. doi: 10.1107/S1600536810014212 (PMC2979238; doi:10.1107/S1600536810014212)
Supplement: Supplementary file 2 [file e-66-0m563-Isup2.hkl]

# 
# h,k,l, Fc-squared, Fo-squared, sigma(Fo-squared) and status flag 
# 
data_I
_shelx_title ' 091215b in P-1' 
_shelx_refln_list_code          4 
_shelx_F_calc_maximum      204.92 
_exptl_crystal_F_000       576.00 
_reflns_d_resolution_high  0.8402 
 
loop_ 
 _symmetry_equiv_pos_as_xyz 
 'x, y, z' 
 '-x, -y, -z' 
 
_cell_length_a     8.6768 
_cell_length_b    10.9310 
_cell_length_c    11.0689 
_cell_angle_alpha  83.251 
_cell_angle_beta   72.023 
_cell_angle_gamma  79.530 
 
_shelx_F_squared_multiplier     1.000 
 
loop_ 
 _refln_index_h 
 _refln_index_k 
 _refln_index_l 
 _refln_F_squared_calc 
 _refln_F_squared_meas 
 _refln_F_squared_sigma 
 _refln_observed_status 
   1   0   0     2633.03     2701.61     24.76 o 
   2   0   0     4460.10     4528.05     41.33 o 
   3   0   0       42.53       48.49      3.41 o 
   4   0   0      832.85      793.40      9.43 o 
   5   0   0     1121.65     1145.77     18.90 o 
   6   0   0      251.96      233.81      8.97 o 
   7   0   0      658.73      650.41     16.35 o 
   8   0   0      219.50      218.66     15.28 o 
   9   0   0        5.66        3.94      7.43 o 
  -9   1   0      153.49      145.91     23.17 o 
  -8   1   0       72.79       84.50     11.71 o 
  -7   1   0     1419.85     1425.21     48.81 o 
  -6   1   0      136.55      128.98      7.08 o 
  -5   1   0        0.24       -0.60      2.92 o 
  -4   1   0       25.26       35.85      3.94 o 
  -3   1   0     5316.06     5187.32     49.32 o 
  -2   1   0    25079.51    19074.46    157.44 o 
  -1   1   0      124.70      119.97      3.51 o 
   0   1   0     5759.21     5330.83     67.49 o 
   1   1   0     5821.61     5448.58     65.76 o 
   3   1   0      136.85      146.43      7.16 o 
   4   1   0     1115.70     1116.53     24.14 o 
   5   1   0     1111.29     1074.67     25.99 o 
   6   1   0       33.53       22.47      6.65 o 
   7   1   0        5.80       -0.09      5.13 o 
   8   1   0       20.00        7.55      7.01 o 
   9   1   0      145.32      165.70     17.36 o 
  -9   2   0      190.70      172.94     20.23 o 
  -8   2   0       83.77       66.37      7.89 o 
  -7   2   0      158.57      152.79      8.71 o 
  -6   2   0      236.49      245.98     13.92 o 
  -5   2   0      928.52      914.22     17.13 o 
  -4   2   0      785.75      815.50     14.72 o 
  -3   2   0     2205.61     2192.27     25.42 o 
  -2   2   0     2305.43     2497.62     26.05 o 
  -1   2   0     1343.50     1501.10     19.00 o 
   0   2   0      236.42      293.75      7.85 o 
   1   2   0        5.28        6.77      1.61 o 
   2   2   0     4434.55     4429.05     56.42 o 
   3   2   0      356.58      406.29     11.72 o 
   4   2   0      176.17      206.81      9.70 o 
   5   2   0        3.54       -0.54      3.37 o 
   6   2   0      579.83      604.66     20.88 o 
   7   2   0      158.69      142.25     11.70 o 
   8   2   0       76.12       93.80     12.74 o 
   9   2   0       47.24       50.93     11.81 o 
  -9   3   0       88.77       97.15     10.06 o 
  -8   3   0      103.06      123.09     25.23 o 
  -7   3   0      148.98      147.43      8.70 o 
  -6   3   0      514.41      492.36     13.67 o 
  -5   3   0      858.43      832.84     16.66 o 
  -4   3   0      312.13      324.00     10.67 o 
  -3   3   0        0.36       -2.71      1.81 o 
  -2   3   0     1559.97     1685.00     19.91 o 
  -1   3   0      432.02      413.47      6.88 o 
   0   3   0     1839.16     1958.49     31.09 o 
   1   3   0       20.36       21.78      2.40 o 
   2   3   0        4.48        1.16      1.64 o 
   3   3   0       58.39       46.24      5.10 o 
   4   3   0      138.67      102.57      7.16 o 
   5   3   0       19.07        5.19      4.15 o 
   6   3   0     1187.14     1179.39     30.07 o 
   7   3   0       74.88       66.38     10.23 o 
   8   3   0        1.17       -4.03      6.65 o 
   9   3   0       10.25        9.85      8.41 o 
  -8   4   0      126.31      135.46     10.58 o 
  -7   4   0      128.51      141.42      8.79 o 
  -6   4   0       91.05       93.33     12.62 o 
  -5   4   0      480.24      472.11     14.35 o 
  -4   4   0       38.30       36.44      4.54 o 
  -3   4   0        7.24        9.46      3.18 o 
  -2   4   0       20.04       20.44      2.77 o 
  -1   4   0     1226.19     1204.52     14.59 o 
   0   4   0       44.88       65.10      5.46 o 
   1   4   0      166.12      160.04      8.52 o 
   2   4   0       27.62       32.10      2.29 o 
   3   4   0     1645.62     1676.19     28.43 o 
   4   4   0      487.23      475.77     14.95 o 
   5   4   0       83.14       91.26      8.11 o 
   6   4   0       12.71        5.13      5.43 o 
   7   4   0      409.51      420.88     19.36 o 
   8   4   0      235.72      229.87     16.11 o 
  -8   5   0        6.74       -0.65      6.97 o 
  -7   5   0       90.68       85.18      8.40 o 
  -6   5   0       34.71       43.73      6.11 o 
  -5   5   0        2.17       -0.54      3.48 o 
  -4   5   0      482.43      507.01     12.31 o 
  -3   5   0      276.07      240.70      7.68 o 
  -2   5   0      869.30      912.90     14.09 o 
  -1   5   0      642.50      638.83      9.77 o 
   0   5   0      457.04      406.64     13.87 o 
   1   5   0      473.63      429.95      6.99 o 
   2   5   0       13.07       13.61      2.42 o 
   3   5   0       93.33       90.23      3.81 o 
   5   5   0     1732.38     1800.99     36.07 o 
   6   5   0      275.25      253.95     14.32 o 
   7   5   0      131.07      142.31     12.32 o 
   9   5   0        8.09        5.76      5.74 o 
  -7   6   0       49.81       54.21     11.16 o 
  -6   6   0       77.58       82.22     12.20 o 
  -5   6   0       67.38       77.41      7.09 o 
  -4   6   0       46.20       36.14      4.95 o 
  -3   6   0      366.57      353.16      9.49 o 
  -2   6   0     1027.59     1002.47     15.28 o 
  -1   6   0      389.84      393.14      7.31 o 
   0   6   0       36.64       36.16      5.88 o 
   1   6   0       88.74       75.24      7.25 o 
   2   6   0     1162.39     1246.86     16.66 o 
   3   6   0      651.86      661.86     12.42 o 
   4   6   0      522.00      535.67      9.88 o 
   5   6   0     1396.17     1393.27     22.11 o 
   6   6   0      107.35      120.29      7.40 o 
   7   6   0        4.38       -1.72      3.83 o 
   8   6   0       26.23       25.51      6.76 o 
   9   6   0      259.05      255.23     13.36 o 
  -7   7   0        5.76       -8.06      6.56 o 
  -6   7   0        3.00       -8.10      5.40 o 
  -5   7   0      241.57      248.40     16.44 o 
  -4   7   0      203.97      226.03     14.89 o 
  -3   7   0       48.87       54.33      9.31 o 
  -2   7   0       15.60       14.92      6.50 o 
  -1   7   0        5.23        4.80      4.59 o 
   0   7   0      268.48      281.46     13.78 o 
   1   7   0      208.66      202.10     11.90 o 
   2   7   0     1834.62     1870.29     38.93 o 
   3   7   0     1182.20     1183.83     29.98 o 
   4   7   0       20.64        8.74      4.67 o 
   5   7   0       58.17       64.56      7.78 o 
   6   7   0       94.79      117.96      8.53 o 
   7   7   0      205.90      211.18     13.44 o 
   8   7   0        2.23       -2.87      4.29 o 
  -6   8   0        1.39       -5.67      6.74 o 
  -5   8   0       94.79       90.40     13.69 o 
  -4   8   0       98.21      100.69     13.43 o 
  -3   8   0       15.54       21.84      8.17 o 
  -2   8   0        0.57        0.75      5.61 o 
  -1   8   0      220.71      214.87     13.72 o 
   0   8   0      964.66      894.62     26.88 o 
   1   8   0      221.60      204.93     12.80 o 
   2   8   0      418.57      426.93     18.38 o 
   3   8   0      630.72      633.65     22.91 o 
   4   8   0      478.68      476.84     20.32 o 
   5   8   0       38.38       39.38      9.10 o 
   6   8   0      143.45      141.50     12.20 o 
   7   8   0      185.14      182.77     13.31 o 
  -5   9   0       24.86       23.90      9.73 o 
  -4   9   0      265.65      269.38     18.41 o 
  -3   9   0      221.08      215.58     15.87 o 
  -2   9   0       29.81       24.29      8.23 o 
  -1   9   0        3.33       -4.42      4.95 o 
   0   9   0      549.04      562.05     22.26 o 
   1   9   0     1133.65     1118.23     31.71 o 
   2   9   0        3.25        3.07      5.97 o 
   3   9   0     1965.59     1968.72     45.65 o 
   4   9   0      733.28      740.70     26.76 o 
   5   9   0       45.50       73.48     11.70 o 
   6   9   0       10.36        9.07      7.01 o 
   7   9   0        0.60        2.80      7.28 o 
   8   9   0      322.87      285.78     17.60 o 
  -4  10   0       31.42       22.88      9.76 o 
  -3  10   0      142.73      156.60     14.86 o 
  -2  10   0       71.28       70.59     12.47 o 
  -1  10   0      137.62      143.18     13.46 o 
   0  10   0      143.47      128.35     14.08 o 
   1  10   0     2268.94     2246.33     50.57 o 
   2  10   0      416.75      409.69     20.26 o 
   3  10   0       58.45       41.95     10.08 o 
   4  10   0        6.50        0.48      6.65 o 
   5  10   0        6.64       11.31      9.01 o 
   6  10   0      225.55      230.68     16.74 o 
   7  10   0       31.93       12.71      8.80 o 
  -3  11   0       30.44       22.41     10.95 o 
  -2  11   0      251.91      262.45     18.80 o 
  -1  11   0      422.22      425.68     22.53 o 
   0  11   0       12.26       20.88      9.34 o 
   1  11   0       54.58       47.82     10.95 o 
   2  11   0      150.17      148.19     13.81 o 
   3  11   0      199.88      236.98     17.54 o 
   4  11   0       63.45       67.01     12.83 o 
   5  11   0       60.34       83.36     14.41 o 
   6  11   0       61.74       53.79     12.56 o 
  -2  12   0       32.74       41.08     12.14 o 
  -1  12   0      140.90      174.11     19.57 o 
   0  12   0       21.88       15.84      9.07 o 
   1  12   0      135.81      141.18     16.98 o 
   2  12   0        1.05        2.48      7.22 o 
   3  12   0      204.41      206.01     17.42 o 
   4  12   0        2.70       -5.79      8.38 o 
   5  12   0        0.04      -10.08      7.46 o 
  -4 -12   1       94.79      137.24     18.23 o 
  -3 -12   1       17.44        6.77      9.52 o 
  -2 -12   1       38.64       19.24     10.41 o 
  -1 -12   1        1.76        0.21      8.38 o 
   0 -12   1      415.11      387.01     22.35 o 
   1 -12   1      395.00      371.05     22.47 o 
   2 -12   1        0.03       -6.71      7.52 o 
  -5 -11   1        1.69       -6.77      8.32 o 
  -4 -11   1       42.17       42.16     12.74 o 
  -3 -11   1      123.58      157.38     17.54 o 
  -2 -11   1      384.40      338.89     20.23 o 
  -1 -11   1       51.65       28.97      9.58 o 
   0 -11   1        4.18        8.68      7.64 o 
   1 -11   1      675.99      638.58     27.39 o 
   2 -11   1      180.53      165.97     17.87 o 
   3 -11   1       37.81       26.61     10.89 o 
  -6 -10   1      279.57      281.31     18.89 o 
  -5 -10   1      182.38      158.60     15.33 o 
  -4 -10   1       13.82       20.88      9.76 o 
  -3 -10   1      174.54      153.47     14.59 o 
  -2 -10   1      158.10      149.77     13.72 o 
  -1 -10   1      525.97      520.22     22.88 o 
   0 -10   1       18.61       10.77      7.49 o 
   1 -10   1      162.62      164.84     13.87 o 
   2 -10   1      514.79      490.21     23.45 o 
   3 -10   1        1.13       -4.53      7.37 o 
   4 -10   1       37.56       24.70     10.02 o 
   5 -10   1        2.11        9.31      9.07 o 
  -7  -9   1       83.84       76.50     12.32 o 
  -6  -9   1      318.63      306.70     18.97 o 
  -5  -9   1      520.78      526.34     23.81 o 
  -4  -9   1        2.16        2.83      6.62 o 
  -3  -9   1       72.80       89.95     12.80 o 
  -2  -9   1       10.12       12.71      7.49 o 
  -1  -9   1      626.58      633.39     23.99 o 
   0  -9   1      440.29      417.71     19.54 o 
   1  -9   1      103.16      111.28     12.92 o 
   2  -9   1       78.18       73.18     11.61 o 
   3  -9   1       34.47       46.18     10.50 o 
   4  -9   1        7.27       -5.64      6.53 o 
   5  -9   1        1.96       -4.15      6.98 o 
   6  -9   1       61.81       74.47     14.41 o 
  -6  -8   1        9.46        7.40      6.92 o 
  -5  -8   1        1.24       -1.91      5.64 o 
  -4  -8   1      301.40      315.11     17.42 o 
  -3  -8   1      232.87      259.35     15.51 o 
  -2  -8   1        0.36       -1.31      5.13 o 
  -1  -8   1     1109.63     1061.69     29.92 o 
   0  -8   1      755.25      737.21     24.23 o 
   1  -8   1       95.74       93.05     11.07 o 
   2  -8   1       47.79       51.82      9.46 o 
   3  -8   1      161.99      158.12     13.16 o 
   4  -8   1      195.03      187.96     14.71 o 
   5  -8   1        0.26       -5.91      5.82 o 
   6  -8   1       12.72       23.18      9.43 o 
  -8  -7   1       57.89       81.65      9.59 o 
  -7  -7   1      109.58      136.48     11.26 o 
  -6  -7   1      124.24      123.66     10.62 o 
  -5  -7   1        0.40       -2.09      4.86 o 
  -4  -7   1     1211.05     1252.97     21.39 o 
  -3  -7   1     1254.03     1353.65     33.80 o 
  -2  -7   1      349.36      330.24     15.45 o 
  -1  -7   1      100.94       99.56      9.13 o 
   0  -7   1      710.61      712.48     22.26 o 
   1  -7   1      227.05      245.42     13.46 o 
   2  -7   1       88.83       93.80     10.71 o 
   3  -7   1      172.18      164.39     12.41 o 
   4  -7   1      234.93      246.34     15.31 o 
   5  -7   1      221.16      224.09     16.02 o 
   6  -7   1        0.98        0.92      6.44 o 
   7  -7   1        1.13       -0.54      6.89 o 
  -8  -6   1       26.03       13.42     10.82 o 
  -7  -6   1      185.01      182.39      9.97 o 
  -6  -6   1      392.90      396.21     12.89 o 
  -5  -6   1       21.56       25.83      4.99 o 
  -4  -6   1      154.22      152.99      9.49 o 
  -3  -6   1      159.27      166.93      9.00 o 
  -2  -6   1     1668.85     1588.71     21.17 o 
  -1  -6   1       68.97       56.73      3.58 o 
   0  -6   1      189.57      178.81      4.79 o 
   1  -6   1       33.32       30.04      3.71 o 
   2  -6   1      110.53      115.92      5.12 o 
   3  -6   1       82.45       69.19      4.91 o 
   4  -6   1       74.53       68.37      6.04 o 
   5  -6   1       27.33       36.38      5.74 o 
   6  -6   1       47.97       52.64     10.89 o 
   7  -6   1       44.57       36.64      9.64 o 
   8  -6   1        9.85       10.47      7.82 o 
  -9  -5   1      325.27      344.12     28.70 o 
  -8  -5   1      132.55      165.67     11.23 o 
  -7  -5   1       20.94       20.58      5.63 o 
  -6  -5   1        1.07       -1.17      3.55 o 
  -5  -5   1      712.18      763.36     25.36 o 
  -4  -5   1     1172.66     1146.24     18.80 o 
  -3  -5   1      339.84      374.04     12.53 o 
  -2  -5   1      610.86      560.83     10.87 o 
  -1  -5   1       50.69       76.75      6.32 o 
   0  -5   1      442.62      450.14      7.84 o 
   1  -5   1      115.00      116.49      4.23 o 
   2  -5   1     1183.52     1160.75     16.57 o 
   3  -5   1      276.03      278.40      8.18 o 
   4  -5   1       84.44       89.44      5.62 o 
   5  -5   1        1.50       -0.54      3.24 o 
   6  -5   1      207.11      206.23     12.86 o 
   7  -5   1      225.08      220.18     10.44 o 
   8  -5   1        8.97        2.00      5.36 o 
  -9  -4   1       91.80      103.23     11.13 o 
  -8  -4   1      121.15      148.00     11.71 o 
  -7  -4   1      420.96      426.73     14.25 o 
  -6  -4   1       20.79       15.31      4.63 o 
  -5  -4   1     1086.57     1101.27     19.88 o 
  -4  -4   1      140.10      108.72      6.04 o 
  -3  -4   1      165.43      200.94      6.62 o 
  -2  -4   1        5.28       11.13      3.25 o 
  -1  -4   1      229.53      207.90      5.65 o 
   0  -4   1     1247.95     1147.97     17.69 o 
   1  -4   1        0.97        0.51      1.46 o 
   2  -4   1     1706.76     1749.46     22.64 o 
   3  -4   1      279.51      244.48      7.41 o 
   4  -4   1     1197.01     1286.56     20.21 o 
   5  -4   1       49.99       46.58      5.48 o 
   6  -4   1     1202.66     1154.48     21.90 o 
   7  -4   1      319.53      312.14     14.72 o 
   8  -4   1        1.02       -2.09      4.20 o 
  -9  -3   1       80.88       83.05     10.48 o 
  -8  -3   1       89.71      127.53     12.63 o 
  -7  -3   1      263.05      295.36     12.90 o 
  -4  -3   1      109.97      116.69      5.85 o 
  -3  -3   1     2469.61     2496.31     44.05 o 
  -2  -3   1      495.30      482.00      8.81 o 
  -1  -3   1     1988.91     2055.56     22.04 o 
   0  -3   1      181.39      158.30      4.11 o 
   1  -3   1      415.12      402.89      7.19 o 
   2  -3   1     4357.36     4660.10     44.35 o 
   3  -3   1     3946.22     4114.60     41.73 o 
   4  -3   1     7771.32     7897.43     74.49 o 
   5  -3   1      587.35      600.03     13.75 o 
   6  -3   1      153.04      132.80      7.41 o 
   7  -3   1       13.45        3.63      4.27 o 
   8  -3   1      107.91      129.61      9.30 o 
   9  -3   1      142.84      138.44     10.27 o 
  -9  -2   1       53.47       65.00      9.53 o 
  -8  -2   1        2.93        1.48      6.00 o 
  -7  -2   1        4.17        3.76      6.09 o 
  -6  -2   1      737.21      781.93     24.82 o 
  -5  -2   1     1098.76     1188.78     28.82 o 
  -4  -2   1      305.24      336.00     13.07 o 
  -2  -2   1     1314.22     1266.87     16.10 o 
  -1  -2   1      167.78      198.28      6.68 o 
   0  -2   1     2353.39     2248.66     21.93 o 
   1  -2   1    17276.79    14445.29    120.37 o 
   2  -2   1    41992.01    29780.41    252.73 o 
   3  -2   1       61.32       79.37      4.24 o 
   4  -2   1     4353.59     4583.42     55.82 o 
   5  -2   1       50.64       49.46     11.68 o 
   6  -2   1      293.33      291.71     12.59 o 
   7  -2   1        0.84       -4.48      3.50 o 
   8  -2   1      167.34      150.05      9.05 o 
   9  -2   1      193.48      220.59     11.67 o 
  -9  -1   1       10.51       12.55     12.72 o 
  -7  -1   1       16.14        6.21      6.32 o 
  -6  -1   1      949.13     1017.39     28.64 o 
  -5  -1   1     4488.48     4725.75     72.17 o 
  -4  -1   1        7.93        6.00      3.76 o 
  -3  -1   1       35.24       41.83      5.10 o 
  -2  -1   1      574.97      514.97     12.41 o 
  -1  -1   1     6936.50     6510.00     78.64 o 
   0  -1   1     2034.71     1989.92     19.12 o 
   1  -1   1     1484.39     1530.66     19.24 o 
   2  -1   1    13683.54    12938.74    108.54 o 
   3  -1   1     3644.52     3781.05     47.93 o 
   4  -1   1      101.59      105.19      4.98 o 
   5  -1   1      709.51      691.15     13.96 o 
   6  -1   1       29.92       32.30      4.81 o 
   7  -1   1      310.26      297.46     11.18 o 
   8  -1   1        0.12       -1.89      4.05 o 
   9  -1   1       11.23        8.50      5.51 o 
  -9   0   1       31.12       35.30      9.23 o 
  -8   0   1      227.86      223.34     16.11 o 
  -7   0   1      229.86      233.90     15.10 o 
  -6   0   1        7.64       12.64      4.26 o 
  -5   0   1      502.17      519.20     12.64 o 
  -4   0   1     3477.11     3407.85     37.78 o 
  -3   0   1      210.91      222.28      6.53 o 
  -2   0   1      340.71      358.53      7.18 o 
  -1   0   1     2386.68     2339.06     22.94 o 
   0   0   1     9764.02     7758.65     68.99 o 
   1   0   1     1638.47     1780.90     14.34 o 
   2   0   1      386.74      471.79      5.61 o 
   3   0   1     1106.41     1118.62     11.25 o 
   4   0   1      127.07      108.63      4.45 o 
   5   0   1      100.43       93.09      4.50 o 
   6   0   1        1.42        0.78      2.92 o 
   7   0   1        9.25        6.68      3.73 o 
   8   0   1      401.27      396.54     15.74 o 
   9   0   1       26.52       31.15      8.98 o 
  -9   1   1       12.30        4.18      5.71 o 
  -8   1   1      144.74      139.97     10.08 o 
  -7   1   1      381.62      390.42     13.34 o 
  -6   1   1      359.02      350.02     11.59 o 
  -5   1   1      482.40      501.29     13.77 o 
  -4   1   1     2066.49     2048.89     53.82 o 
  -3   1   1     2602.41     2625.72     29.36 o 
  -2   1   1       46.81       40.44      9.79 o 
  -1   1   1      341.52      353.92      4.04 o 
   0   1   1     1681.60     1815.71     20.64 o 
   1   1   1      463.50      548.35      7.01 o 
   2   1   1      427.68      442.02      8.26 o 
   3   1   1       37.83       54.32      3.92 o 
   4   1   1      195.16      194.73      4.55 o 
   5   1   1      183.05      173.94     13.93 o 
   6   1   1        0.06       -3.19      3.88 o 
   7   1   1      380.03      388.24     17.78 o 
   8   1   1       96.06      108.18     12.41 o 
   9   1   1       50.85       40.37     10.29 o 
  -9   2   1       59.47       59.99     11.40 o 
  -8   2   1       10.62        6.12      5.15 o 
  -7   2   1      995.06     1000.07     21.84 o 
  -6   2   1      108.75      107.87      9.96 o 
  -5   2   1      270.43      260.74      9.29 o 
  -4   2   1       16.63        8.40      2.99 o 
  -3   2   1      938.34      938.89     31.28 o 
  -2   2   1       41.75       32.51      2.49 o 
  -1   2   1     5133.93     5337.26     49.34 o 
   0   2   1      380.12      397.75      7.00 o 
   1   2   1     1678.57     1713.31     16.72 o 
   2   2   1      218.90      222.77      6.89 o 
   3   2   1       28.39       33.06      4.12 o 
   4   2   1       59.99       45.97      5.79 o 
   5   2   1     1194.60     1187.32     27.06 o 
   6   2   1       24.96       24.23      6.50 o 
   7   2   1       43.37       44.81      8.53 o 
   8   2   1       96.42      106.03     12.62 o 
   9   2   1      192.26      183.39     15.25 o 
  10   2   1       36.00       22.47     10.17 o 
  -8   3   1        1.40       -1.12      4.63 o 
  -7   3   1        1.95        6.29      4.50 o 
  -6   3   1      321.69      311.29     11.41 o 
  -5   3   1      147.08      140.09      7.16 o 
  -4   3   1      346.08      329.18      9.65 o 
  -3   3   1      592.95      625.27     11.81 o 
  -2   3   1     1048.84     1040.12     11.43 o 
  -1   3   1      520.97      487.14     13.16 o 
   0   3   1     1493.10     1651.34     17.56 o 
   1   3   1      878.01      939.41     16.29 o 
   2   3   1     3836.21     3878.79     52.91 o 
   3   3   1       14.25       17.66      3.37 o 
   4   3   1      209.04      198.85      9.22 o 
   5   3   1       29.19       23.21      5.43 o 
   6   3   1     1372.55     1339.93     31.56 o 
   7   3   1      348.58      333.64     16.41 o 
   8   3   1        4.88        3.91      6.24 o 
   9   3   1      118.59      112.77     14.86 o 
  -8   4   1       73.06       96.10     13.75 o 
  -7   4   1      145.76      141.99      8.98 o 
  -6   4   1       16.50       12.05      4.90 o 
  -5   4   1      625.61      643.11     26.05 o 
  -4   4   1       12.51        9.85      4.77 o 
  -3   4   1      618.58      614.58      9.12 o 
  -2   4   1       45.16       50.33      3.75 o 
  -1   4   1     4085.51     4237.92     32.58 o 
   0   4   1     2081.06     2049.72     34.25 o 
   1   4   1       91.13       82.40      5.64 o 
   2   4   1       86.11      102.08      3.64 o 
   3   4   1      693.84      636.94     14.62 o 
   4   4   1      467.12      463.03     14.23 o 
   5   4   1       17.79       20.35      5.16 o 
   6   4   1      958.87      925.91     25.51 o 
   7   4   1      969.69      936.12     27.87 o 
   8   4   1       43.92       42.16      9.61 o 
   9   4   1       15.32       10.08      8.95 o 
  -8   5   1      108.78      110.60      8.54 o 
  -7   5   1      113.93      130.11     10.14 o 
  -6   5   1        0.33       -1.14      4.24 o 
  -5   5   1       10.55        5.85      4.02 o 
  -4   5   1      212.89      209.30      8.27 o 
  -3   5   1      537.94      550.74      9.15 o 
  -2   5   1      106.31      110.89      4.97 o 
  -1   5   1     1056.97     1050.62     10.94 o 
   0   5   1       17.40       25.12      4.89 o 
   1   5   1      113.73       82.64      6.44 o 
   2   5   1        9.84        2.40      3.85 o 
   3   5   1     1299.51     1323.45     17.59 o 
   4   5   1     2348.42     2448.16     39.56 o 
   5   5   1      130.54      142.22      9.31 o 
   6   5   1        1.30       -3.82      4.65 o 
   7   5   1      232.56      209.59     13.87 o 
   8   5   1      192.58      194.07     14.53 o 
   9   5   1       17.18        5.91      8.11 o 
  -7   6   1       51.80       47.82     10.74 o 
  -6   6   1      163.43      172.09     14.26 o 
  -5   6   1      112.88      121.77      7.84 o 
  -4   6   1      189.80      204.38      8.42 o 
  -3   6   1      252.72      239.49      8.06 o 
  -2   6   1       48.35       32.07      6.83 o 
  -1   6   1      370.89      363.76      7.15 o 
   0   6   1      681.64      665.19     19.57 o 
   1   6   1      674.99      601.94     18.02 o 
   2   6   1      279.06      287.23      9.04 o 
   3   6   1        4.25       -0.63      3.76 o 
   4   6   1      492.81      487.91     11.61 o 
   5   6   1     1683.56     1796.22     34.82 o 
   6   6   1       75.85       86.16     10.47 o 
   7   6   1      574.44      599.76     22.70 o 
   8   6   1      213.11      202.46     14.98 o 
   9   6   1        7.33        8.09      7.94 o 
  -7   7   1       13.78       10.62      8.26 o 
  -6   7   1      127.94      122.59     15.10 o 
  -5   7   1       89.53       71.60     11.90 o 
  -4   7   1       13.13       14.86      7.34 o 
  -3   7   1      328.26      334.44     17.21 o 
  -2   7   1     1234.97     1294.70     33.41 o 
  -1   7   1      224.35      223.40     13.01 o 
   0   7   1      187.81      173.82     11.04 o 
   1   7   1      501.93      458.88     16.95 o 
   2   7   1      729.18      704.60     21.33 o 
   3   7   1     1883.57     1867.10     38.40 o 
   4   7   1      580.40      595.68     20.73 o 
   5   7   1     4358.35     4498.24     73.45 o 
   6   7   1      313.48      301.30     15.19 o 
   8   7   1       38.15       33.24      9.64 o 
   9   7   1       48.76       78.33      9.84 o 
  -6   8   1        3.20       -6.24      6.24 o 
  -5   8   1      119.94      139.71     16.38 o 
  -4   8   1      221.21      237.87     17.01 o 
  -3   8   1       44.58       41.20      9.25 o 
  -2   8   1     1279.82     1360.15     36.40 o 
  -1   8   1      349.76      338.77     16.80 o 
   0   8   1      125.44      104.18      9.79 o 
   1   8   1      202.32      200.64     12.62 o 
   2   8   1     1497.16     1487.55     35.03 o 
   3   8   1     3167.64     3261.54     58.92 o 
   4   8   1        1.12       -0.39      6.68 o 
   5   8   1      459.51      477.14     20.35 o 
   6   8   1        3.30        7.46      6.35 o 
   7   8   1       78.64       97.53     12.08 o 
  -5   9   1       74.50       61.37     12.77 o 
  -4   9   1      604.21      605.40     27.39 o 
  -3   9   1      178.86      204.63     15.75 o 
  -2   9   1        9.89        4.42      7.16 o 
  -1   9   1       20.91       15.16      7.85 o 
   0   9   1      592.46      602.84     23.00 o 
   1   9   1      353.87      304.37     16.32 o 
   2   9   1      260.39      223.55     14.26 o 
   3   9   1      416.67      412.97     19.45 o 
   4   9   1      501.68      493.13     21.09 o 
   5   9   1      372.12      357.27     18.29 o 
   6   9   1        0.35        1.46      6.62 o 
   7   9   1       64.43       59.55     10.71 o 
  -4  10   1       38.17       32.52     11.19 o 
  -3  10   1      255.18      266.21     18.35 o 
  -2  10   1      131.10      136.46     15.87 o 
  -1  10   1       11.92        9.40      7.97 o 
   0  10   1      396.52      393.25     19.84 o 
   1  10   1      283.71      297.21     17.15 o 
   2  10   1      210.05      202.64     14.38 o 
   3  10   1       66.88       69.51     11.25 o 
   4  10   1       29.77       37.83      9.82 o 
   5  10   1      187.32      182.26     14.59 o 
   6  10   1        1.21        3.37      7.34 o 
   7  10   1        3.16       -3.46      6.59 o 
  -3  11   1       26.96       39.20     11.16 o 
  -2  11   1      173.57      193.18     16.53 o 
  -1  11   1        4.87       -6.21      6.68 o 
   0  11   1        0.03       -4.65      5.67 o 
   1  11   1        1.38        1.67      6.56 o 
   2  11   1        5.53        7.55      7.67 o 
   3  11   1       47.56       55.67     11.37 o 
   4  11   1        0.51       -6.86      8.00 o 
   5  11   1        5.83       10.20      8.74 o 
   6  11   1       63.93       64.98     12.95 o 
  -2  12   1       18.54        3.49      8.92 o 
  -1  12   1       16.74       16.32      9.82 o 
   0  12   1        7.05       -9.67      6.44 o 
   1  12   1       24.92       12.17      9.19 o 
   2  12   1       32.37       39.83     11.64 o 
   3  12   1      131.91      159.29     17.57 o 
   4  12   1       61.92       85.39     13.49 o 
   5  12   1       11.97       13.40     10.23 o 
  -3 -12   2       25.30       41.14     12.83 o 
  -2 -12   2      221.18      207.20     17.84 o 
  -1 -12   2       63.99       58.33     12.59 o 
   0 -12   2       91.85       90.49     14.53 o 
   1 -12   2       71.32       78.35     14.53 o 
  -5 -11   2       18.20       -4.74      8.44 o 
  -4 -11   2      317.74      341.07     21.96 o 
  -3 -11   2      204.69      195.77     17.10 o 
  -2 -11   2       10.34        0.95      8.47 o 
  -1 -11   2        4.64       -0.33      6.89 o 
   0 -11   2        2.19       -6.32      6.27 o 
   1 -11   2      184.67      169.01     15.22 o 
   2 -11   2        5.23        0.54      7.28 o 
   3 -11   2       46.87       49.05     11.96 o 
  -6 -10   2      313.19      291.33     19.66 o 
  -5 -10   2       26.14       24.79     10.44 o 
  -4 -10   2        7.17        4.77      8.41 o 
  -3 -10   2       55.97       72.89     12.29 o 
  -2 -10   2      235.38      230.02     16.59 o 
  -1 -10   2       14.72       24.43      8.23 o 
   0 -10   2       79.62       73.39     12.02 o 
   1 -10   2      213.04      196.79     15.10 o 
   2 -10   2      459.66      464.85     23.21 o 
   3 -10   2        6.08       -5.43      6.59 o 
   4 -10   2       67.08       85.62     13.90 o 
   5 -10   2       25.23       24.73     10.53 o 
  -7  -9   2       24.98       16.53      9.58 o 
  -6  -9   2      212.42      198.67     16.11 o 
  -5  -9   2      281.09      303.51     19.18 o 
  -4  -9   2       55.83       63.70     12.35 o 
  -3  -9   2      278.38      285.64     17.66 o 
  -2  -9   2      420.32      477.23     21.90 o 
  -1  -9   2      338.93      332.59     18.17 o 
   0  -9   2       30.85       18.92      7.79 o 
   1  -9   2       67.55       55.16     10.23 o 
   2  -9   2      412.43      441.67     21.03 o 
   3  -9   2       20.12       19.18      8.23 o 
   4  -9   2      183.93      169.97     14.71 o 
   5  -9   2       10.88        6.18      7.88 o 
   6  -9   2       93.91       77.75     13.90 o 
  -6  -8   2        0.50       -7.37      5.25 o 
  -5  -8   2      688.18      721.04     27.30 o 
  -4  -8   2        5.75        7.88      7.04 o 
  -3  -8   2        7.11        2.48      6.24 o 
  -2  -8   2        1.21       -6.58      4.39 o 
  -1  -8   2      666.11      653.73     23.63 o 
   0  -8   2      792.56      730.86     24.52 o 
   1  -8   2      142.35      130.17     11.16 o 
   2  -8   2       17.97       18.38      6.95 o 
   3  -8   2       13.19       13.60      7.31 o 
   4  -8   2       89.79       80.14     11.96 o 
   5  -8   2       41.32       38.73      9.93 o 
   6  -8   2       24.10       28.73      9.37 o 
  -8  -7   2      275.95      259.29     18.02 o 
  -7  -7   2      423.98      421.89     20.82 o 
  -6  -7   2       10.07        1.58      5.79 o 
  -5  -7   2        6.43       -3.49      5.67 o 
  -4  -7   2      382.47      367.30     11.86 o 
  -3  -7   2      625.46      646.34     14.88 o 
  -2  -7   2      164.55      156.60     11.61 o 
  -1  -7   2      545.55      539.17     19.90 o 
   0  -7   2      157.38      147.71     11.01 o 
   1  -7   2       32.80       26.55      7.04 o 
   2  -7   2       13.89        9.88      5.94 o 
   3  -7   2      124.43      148.37     12.02 o 
   4  -7   2      404.77      400.26     19.30 o 
   5  -7   2       13.95       13.78      7.10 o 
   6  -7   2       13.41       11.75      7.22 o 
   7  -7   2        0.74       -0.75      7.04 o 
  -8  -6   2       65.48       83.95     13.19 o 
  -7  -6   2      263.66      235.01     15.84 o 
  -6  -6   2      561.45      559.01     21.99 o 
  -5  -6   2      172.44      160.63     11.49 o 
  -4  -6   2      314.11      330.57     14.71 o 
  -3  -6   2     1229.06     1295.28     28.01 o 
  -2  -6   2      101.97      119.26      6.14 o 
  -1  -6   2        2.08       -0.98      2.28 o 
   0  -6   2      163.41      152.52      5.43 o 
   1  -6   2      639.31      627.51     11.47 o 
   2  -6   2      121.98      112.06      5.30 o 
   3  -6   2      324.37      355.57      9.85 o 
   4  -6   2      352.30      369.58     10.83 o 
   5  -6   2      240.53      227.67      9.50 o 
   6  -6   2      118.49      121.72      9.19 o 
   7  -6   2       61.82       55.55     15.80 o 
   8  -6   2      321.07      314.16     19.72 o 
  -8  -5   2      328.84      325.86     14.21 o 
  -7  -5   2       16.50       22.11      5.93 o 
  -6  -5   2      482.29      468.88     14.31 o 
  -5  -5   2       10.87       16.41      5.67 o 
  -4  -5   2       95.15      107.23     10.35 o 
  -3  -5   2       64.09       60.53      7.49 o 
  -2  -5   2     1271.05     1321.34     19.63 o 
  -1  -5   2      493.44      411.94     17.63 o 
   0  -5   2       10.78       10.08      3.49 o 
   1  -5   2     1860.01     1853.70     22.37 o 
   2  -5   2      154.54      142.39      5.68 o 
   3  -5   2      159.91      157.90      6.56 o 
   4  -5   2       38.79       39.50      8.80 o 
   5  -5   2     1542.39     1587.14     36.13 o 
   6  -5   2     1348.67     1373.50     26.87 o 
   7  -5   2        3.53        3.37      4.38 o 
   8  -5   2       96.41      104.16      9.67 o 
  -9  -4   2      184.78      199.64     16.13 o 
  -8  -4   2      257.52      248.56     12.61 o 
  -7  -4   2        7.30        1.02      4.79 o 
  -6  -4   2        2.51        6.02      4.44 o 
  -5  -4   2       68.40       78.50      6.98 o 
  -4  -4   2     1083.58     1015.30     25.24 o 
  -3  -4   2      130.76      140.34      8.56 o 
  -2  -4   2     3408.09     3604.04     52.54 o 
  -1  -4   2     6079.01     6294.67     62.82 o 
   0  -4   2      318.67      293.78      6.94 o 
   1  -4   2        0.10       -1.07      2.25 o 
   2  -4   2      740.13      760.57     12.66 o 
   3  -4   2     3885.34     3911.03     41.39 o 
   4  -4   2     2614.39     2767.28     33.33 o 
   5  -4   2      230.65      238.95      8.91 o 
   6  -4   2     1406.77     1439.89     26.45 o 
   7  -4   2      264.41      272.37     11.22 o 
   8  -4   2       12.89       11.58      5.62 o 
   9  -4   2        6.62       10.69      6.24 o 
  -9  -3   2       24.78       37.73     20.23 o 
  -8  -3   2        2.80       -0.05      5.31 o 
  -7  -3   2      122.49      134.69     10.45 o 
  -6  -3   2       29.91       31.04      5.81 o 
  -5  -3   2      469.08      427.85     12.48 o 
  -4  -3   2     2443.23     2564.42     86.67 o 
  -3  -3   2     2667.40     3040.28     47.97 o 
  -2  -3   2       95.84       97.71      6.95 o 
  -1  -3   2     2022.23     2084.57     33.09 o 
   0  -3   2     2885.53     2657.68     27.39 o 
   1  -3   2       34.60       34.83      2.97 o 
   2  -3   2      350.67      332.63      7.58 o 
   3  -3   2     1916.83     1963.03     24.10 o 
   4  -3   2     4604.60     4773.87     49.24 o 
   5  -3   2     1165.06     1195.62     19.95 o 
   6  -3   2      356.40      353.06     11.33 o 
   7  -3   2      133.38      124.53      7.76 o 
   8  -3   2        1.76       -2.71      4.03 o 
   9  -3   2        2.31       -6.82      4.55 o 
  -9  -2   2       31.90       38.91      8.39 o 
  -8  -2   2        0.91       -0.62      4.96 o 
  -7  -2   2      230.85      243.87     11.50 o 
  -6  -2   2      157.71      153.06      8.60 o 
  -5  -2   2        0.02       -2.26      3.52 o 
  -4  -2   2        1.42       -2.70      2.33 o 
  -3  -2   2     4335.10     4466.50     46.34 o 
  -2  -2   2     3954.51     4008.83     56.09 o 
  -1  -2   2     4281.68     4267.32     57.10 o 
   0  -2   2     2639.93     2617.42     26.39 o 
   1  -2   2       63.20       55.66      3.06 o 
   2  -2   2     5783.31     6082.96     55.18 o 
   3  -2   2      398.04      408.46      8.66 o 
   4  -2   2      211.00      213.38     10.56 o 
   5  -2   2      201.44      216.11      7.87 o 
   6  -2   2        3.23       -0.52      2.90 o 
   7  -2   2      133.56      133.39     12.71 o 
   8  -2   2        1.39       -1.34      3.68 o 
   9  -2   2       44.83       47.70      7.54 o 
  -9  -1   2       95.68      105.68     11.31 o 
  -8  -1   2        0.10       -3.99      4.92 o 
  -7  -1   2       21.49       10.57      7.80 o 
  -6  -1   2      359.60      367.13     13.63 o 
  -5  -1   2     2200.85     2260.43     41.56 o 
  -4  -1   2       90.19       97.71      6.82 o 
  -3  -1   2     2671.11     2582.29     30.55 o 
  -2  -1   2     2952.97     2859.10     42.54 o 
  -1  -1   2      677.91      697.44     15.13 o 
   0  -1   2       98.91      112.86      5.85 o 
   1  -1   2      185.32      190.53      4.37 o 
   2  -1   2       33.46       26.50      2.46 o 
   3  -1   2      638.40      701.23     11.23 o 
   4  -1   2      499.32      485.00     17.05 o 
   5  -1   2      136.64      116.28      5.75 o 
   6  -1   2      125.87      124.32      6.48 o 
   7  -1   2       62.68       57.89      6.27 o 
   8  -1   2      155.31      152.34      8.66 o 
   9  -1   2       28.22       25.85      6.28 o 
  -9   0   2       57.54       55.92      8.94 o 
  -8   0   2      116.42      137.93     11.66 o 
  -7   0   2       65.01       63.21      7.90 o 
  -6   0   2      695.47      678.86     17.05 o 
  -5   0   2     1507.57     1453.94     19.55 o 
  -4   0   2       31.63       31.70      3.47 o 
  -3   0   2      113.09      111.44      5.95 o 
  -2   0   2        3.46        4.38      1.54 o 
  -1   0   2     4099.42     4088.80     49.15 o 
   0   0   2     1121.11     1109.40     18.60 o 
   1   0   2     3660.86     3756.56     28.66 o 
   2   0   2     1441.74     1486.54     13.22 o 
   3   0   2      401.48      415.57      6.06 o 
   4   0   2      930.60      950.14     11.08 o 
   5   0   2      478.05      482.00     13.26 o 
   6   0   2      157.83      146.60      6.84 o 
   7   0   2        9.90        7.41      3.66 o 
   8   0   2        1.13       -3.16      7.03 o 
   9   0   2      108.05      112.95     14.14 o 
  10   0   2       49.42       55.19     12.53 o 
  -9   1   2        0.56       -2.28      5.49 o 
  -8   1   2      202.45      200.23      9.76 o 
  -7   1   2        6.01        2.65      3.48 o 
  -6   1   2       95.29      100.44      9.83 o 
  -5   1   2      308.75      298.14      9.56 o 
  -4   1   2     1637.39     1546.86     18.89 o 
  -3   1   2     1484.53     1481.02     23.48 o 
  -2   1   2        6.06        6.28      1.73 o 
  -1   1   2        4.38        4.55      1.25 o 
   0   1   2     2407.94     2387.09     19.34 o 
   1   1   2       32.38       49.73      2.56 o 
   2   1   2     1304.54     1369.22     30.18 o 
   3   1   2     1751.21     1749.65     36.58 o 
   4   1   2      396.56      381.88      6.49 o 
   5   1   2       51.39       51.75      4.34 o 
   6   1   2       94.54       96.60      8.77 o 
   7   1   2      158.81      157.44     11.90 o 
   8   1   2      390.14      405.36     19.54 o 
   9   1   2        2.89       -0.98      6.24 o 
  10   1   2       47.78       56.06     11.87 o 
  -8   2   2      103.91       88.13      7.85 o 
  -7   2   2      330.73      325.04     10.51 o 
  -6   2   2      333.86      314.56      9.56 o 
  -5   2   2      158.99      151.60      6.23 o 
  -4   2   2      503.22      475.03      9.69 o 
  -3   2   2      475.87      457.71      8.56 o 
  -2   2   2      165.28      180.36      3.72 o 
  -1   2   2      496.96      506.75      6.88 o 
   0   2   2      792.62      818.32      8.86 o 
   1   2   2    20219.07    19232.65    303.95 o 
   2   2   2     1079.81     1133.53     10.95 o 
   3   2   2      105.82      111.48      4.38 o 
   4   2   2       14.24        8.32      3.09 o 
   5   2   2      957.56      935.30     15.30 o 
   6   2   2       19.84       16.60      3.29 o 
   7   2   2      563.90      542.72     20.73 o 
   8   2   2      274.44      258.43     15.87 o 
   9   2   2      248.14      241.48     16.74 o 
  10   2   2       13.99       14.80      8.68 o 
  -8   3   2        7.61        3.15      4.40 o 
  -7   3   2      185.69      187.16      8.33 o 
  -6   3   2      538.04      542.09     12.58 o 
  -5   3   2       10.73        3.26      2.79 o 
  -4   3   2        5.79        5.38      2.45 o 
  -3   3   2      242.95      226.32      6.13 o 
  -2   3   2     2233.23     2295.84     20.51 o 
  -1   3   2      122.12       99.58      4.01 o 
   0   3   2     1565.54     1678.98     15.46 o 
   1   3   2        9.53       14.05      1.56 o 
   2   3   2     1845.12     1815.07     16.33 o 
   3   3   2        5.74        7.37      2.17 o 
   4   3   2       34.82       26.80      3.42 o 
   5   3   2     1823.43     1802.02     24.23 o 
   6   3   2      245.15      203.27      7.77 o 
   7   3   2        2.17        0.39      4.86 o 
   8   3   2       42.01       45.50      9.96 o 
   9   3   2      280.67      246.88     16.86 o 
  10   3   2       46.70       19.21      9.67 o 
  -8   4   2       14.65        8.82      7.06 o 
  -7   4   2        8.00        4.51      4.20 o 
  -6   4   2      177.09      170.20      7.55 o 
  -5   4   2      459.97      478.35     11.02 o 
  -4   4   2      517.64      519.93     10.70 o 
  -3   4   2       16.35       12.51      2.38 o 
  -2   4   2      873.24      849.37      9.64 o 
  -1   4   2        9.04        6.11      2.29 o 
   0   4   2      240.99      225.52      5.21 o 
   1   4   2      155.13      181.02      4.10 o 
   2   4   2     1215.29     1128.30     13.86 o 
   3   4   2     1212.50     1139.98     15.16 o 
   4   4   2     1157.69     1197.85     24.17 o 
   5   4   2       19.69        6.95      4.09 o 
   6   4   2      779.85      764.99     15.72 o 
   7   4   2     1127.61     1119.39     30.46 o 
   8   4   2       47.51       65.79     10.95 o 
   9   4   2      604.33      615.99     25.81 o 
  10   4   2        6.88        3.22      9.61 o 
  -7   5   2      160.97      158.49      7.99 o 
  -6   5   2       81.91       77.89      6.58 o 
  -5   5   2      650.40      663.17     23.26 o 
  -4   5   2      183.03      182.45      6.60 o 
  -3   5   2       61.49       56.27      4.19 o 
  -2   5   2        0.25       -1.57      1.42 o 
  -1   5   2     2367.93     2422.94     22.50 o 
   0   5   2     2586.88     2675.14     59.62 o 
   1   5   2      140.68      173.10      4.74 o 
   2   5   2     2974.28     3247.28     31.91 o 
   3   5   2      599.79      604.97     10.51 o 
   4   5   2     1329.18     1374.61     19.11 o 
   5   5   2      386.67      381.91     14.08 o 
   6   5   2     1165.23     1116.05     27.95 o 
   7   5   2     2698.55     2665.49     36.36 o 
   8   5   2        4.38        7.73      6.35 o 
   9   5   2      146.67      146.40     16.32 o 
  -7   6   2       68.22       76.35     12.89 o 
  -6   6   2       67.87       60.92     11.31 o 
  -5   6   2       36.76       35.68      4.86 o 
  -4   6   2      265.22      288.72      8.31 o 
  -3   6   2      187.35      198.71      6.25 o 
  -2   6   2      231.61      239.56      8.16 o 
  -1   6   2     1499.93     1585.20     23.88 o 
   0   6   2     5765.65     5950.13     85.92 o 
   1   6   2      221.14      226.12     11.10 o 
   2   6   2       75.97       73.95      3.13 o 
   3   6   2        5.92        3.63      3.00 o 
   4   6   2     2435.13     2538.67     29.73 o 
   5   6   2     1003.88     1035.06     33.67 o 
   6   6   2      407.93      422.37     16.68 o 
   7   6   2      531.06      550.12     20.76 o 
   8   6   2      177.51      196.91     14.59 o 
   9   6   2        9.84       12.02      8.65 o 
  -6   7   2       41.65       60.47     11.67 o 
  -5   7   2      110.08      117.25     14.29 o 
  -4   7   2        0.64       -1.13      5.55 o 
  -3   7   2      921.01      915.26     29.30 o 
  -2   7   2      773.26      798.67     16.72 o 
  -1   7   2      298.69      281.70     14.50 o 
   0   7   2      242.45      252.37     13.04 o 
   1   7   2      958.94      852.10     23.42 o 
   2   7   2      248.94      228.17     11.70 o 
   3   7   2        6.52       14.35      5.43 o 
   4   7   2      535.51      523.68     20.94 o 
   5   7   2     1155.55     1226.36     21.64 o 
   6   7   2      714.19      693.90     20.15 o 
   7   7   2       61.46       51.76      9.70 o 
   8   7   2        6.58        2.80      6.38 o 
   9   7   2       13.53       -0.12      8.06 o 
  -6   8   2       28.43       30.31     10.50 o 
  -5   8   2      163.58      152.51     14.32 o 
  -4   8   2       27.86       34.04      9.37 o 
  -3   8   2       79.08      103.94     13.57 o 
  -2   8   2     1000.13     1037.63     20.62 o 
  -1   8   2      745.80      757.11     25.33 o 
   0   8   2       36.98       31.54      7.58 o 
   1   8   2      372.45      336.77     15.72 o 
   2   8   2      510.35      531.98     19.24 o 
   3   8   2      511.21      530.96     19.84 o 
   4   8   2      173.10      150.87     11.84 o 
   5   8   2        7.57       11.10      6.98 o 
   6   8   2      123.31      112.63     10.95 o 
   7   8   2       37.70       27.95      8.20 o 
  -5   9   2       78.96       74.88     13.96 o 
  -4   9   2      182.79      208.57     16.98 o 
  -3   9   2        4.15        5.61      8.00 o 
  -2   9   2       82.70       99.44     13.28 o 
  -1   9   2      110.37      117.37     13.46 o 
   0   9   2      118.08      126.89     13.37 o 
   1   9   2       47.73       30.85      8.71 o 
   2   9   2      177.02      163.31     12.05 o 
   3   9   2       45.48       45.62      9.25 o 
   4   9   2        1.26       -4.27      6.12 o 
   5   9   2       15.26        8.00      7.22 o 
   6   9   2        7.74       -6.47      6.27 o 
  -4  10   2       25.93       23.24     10.65 o 
  -3  10   2       11.82        1.43      8.03 o 
  -2  10   2       31.79       23.84      9.31 o 
  -1  10   2        0.76       -3.28      6.03 o 
   0  10   2      249.56      260.48     16.32 o 
   1  10   2       57.66       52.00      9.55 o 
   2  10   2       11.68        6.74      6.21 o 
   3  10   2        1.58        5.58      6.18 o 
   4  10   2       20.58       23.78      8.74 o 
   5  10   2      344.75      342.50     18.50 o 
   6  10   2        0.13       -3.31      6.95 o 
  -3  11   2       89.98      110.95     16.23 o 
  -2  11   2      174.43      170.44     16.17 o 
  -1  11   2       11.95        9.82      8.56 o 
   0  11   2       18.04       17.39      8.53 o 
   1  11   2       28.15       19.57      8.14 o 
   2  11   2       72.24       74.20     11.87 o 
   3  11   2        9.10        8.23      6.89 o 
   4  11   2      290.09      317.77     18.74 o 
   5  11   2      224.58      256.82     17.78 o 
   6  11   2        5.53       -1.58      8.50 o 
  -1  12   2        0.77       -3.58      8.20 o 
   0  12   2        2.40        0.12      7.07 o 
   1  12   2       36.50       25.75      9.73 o 
   2  12   2      363.00      335.88     19.69 o 
   3  12   2       33.54       18.56      8.86 o 
   4  12   2       31.75       21.51      9.10 o 
   5  12   2       13.00       11.87      9.01 o 
   2  13   2       61.61       58.39     12.50 o 
  -2 -12   3       25.71       26.76     11.61 o 
  -1 -12   3      133.80      167.49     18.89 o 
   0 -12   3       14.38       14.50      9.34 o 
   1 -12   3       34.82       31.06     11.25 o 
  -4 -11   3      197.63      210.06     18.29 o 
  -3 -11   3      309.70      309.41     21.87 o 
  -2 -11   3       38.32       38.28     12.02 o 
  -1 -11   3      108.92      122.80     15.69 o 
   0 -11   3       88.85       78.29     13.16 o 
   1 -11   3        3.55       -3.07      7.31 o 
   2 -11   3        7.78       -0.30      7.37 o 
   3 -11   3      124.93      122.74     16.35 o 
  -5 -10   3       23.99       30.04     10.95 o 
  -4 -10   3      114.09      123.66     16.50 o 
  -3 -10   3      180.80      181.48     16.11 o 
  -2 -10   3        2.38        4.30      8.29 o 
  -1 -10   3      202.28      185.18     15.78 o 
   0 -10   3       26.59       39.23      9.64 o 
   1 -10   3      440.82      464.49     22.61 o 
   2 -10   3       24.79       23.81      9.04 o 
   3 -10   3       47.17       53.22     11.43 o 
   4 -10   3        7.93       11.34      9.10 o 
  -6  -9   3      447.87      421.77     22.64 o 
  -5  -9   3      102.65      101.88     14.77 o 
  -4  -9   3       10.34       -2.63      6.77 o 
  -3  -9   3      147.85      154.84     14.32 o 
  -2  -9   3      462.26      441.49     21.63 o 
  -1  -9   3      202.31      195.12     14.59 o 
   0  -9   3      184.03      190.46     14.02 o 
   1  -9   3        9.86       15.19      7.52 o 
   2  -9   3      192.61      205.62     14.92 o 
   3  -9   3        0.56        0.87      5.97 o 
   4  -9   3       18.00       23.00      9.49 o 
   5  -9   3       37.36       57.88     12.23 o 
  -5  -8   3      764.24      755.77     28.55 o 
  -4  -8   3      419.67      428.21     21.42 o 
  -3  -8   3       69.28       62.41     10.98 o 
  -2  -8   3      517.00      505.58     21.81 o 
  -1  -8   3       91.34       73.66     10.92 o 
   0  -8   3        1.01       -1.88      6.24 o 
   1  -8   3      269.78      245.93     14.86 o 
   2  -8   3       65.43       48.93      9.52 o 
   3  -8   3      325.80      306.13     17.42 o 
   4  -8   3       31.42       15.99      7.67 o 
   5  -8   3      145.91      145.09     13.52 o 
   6  -8   3       78.04       96.43     13.99 o 
  -7  -7   3      202.03      183.09     15.42 o 
  -6  -7   3      124.71      139.71     14.47 o 
  -5  -7   3      665.74      680.55     24.40 o 
  -4  -7   3      411.00      398.80     13.10 o 
  -3  -7   3      144.45      136.52      8.13 o 
  -2  -7   3        2.51       -2.51      7.38 o 
  -1  -7   3      376.48      348.62     16.50 o 
   0  -7   3      591.56      558.56     20.71 o 
   1  -7   3       22.96       25.33      6.86 o 
   2  -7   3      471.54      469.57     19.18 o 
   3  -7   3      200.18      195.12     13.66 o 
   4  -7   3      177.14      178.41     13.46 o 
   5  -7   3       20.14       23.09      8.41 o 
   6  -7   3       64.58       85.95     12.65 o 
   7  -7   3      284.90      273.19     18.53 o 
  -8  -6   3      125.24      155.68     17.90 o 
  -7  -6   3      783.66      792.70     29.54 o 
  -6  -6   3       19.30       12.02      7.25 o 
  -5  -6   3       17.21       14.35      6.95 o 
  -4  -6   3        8.92        8.47      5.88 o 
  -3  -6   3      358.16      362.73     15.54 o 
  -2  -6   3      144.29      137.74      7.31 o 
  -1  -6   3      105.25       85.96      6.49 o 
   0  -6   3     2951.96     2882.97     55.49 o 
   1  -6   3     1302.42     1339.97     35.49 o 
   2  -6   3       51.53       53.23      4.93 o 
   3  -6   3      420.11      433.89     11.24 o 
   4  -6   3      484.84      499.62     12.94 o 
   5  -6   3      434.31      433.39     12.87 o 
   6  -6   3       18.85       17.53      7.43 o 
   7  -6   3       91.77       94.97     11.49 o 
   8  -6   3      476.04      424.04     22.64 o 
  -8  -5   3       86.86       79.45     13.81 o 
  -7  -5   3       29.56       35.50      9.93 o 
  -6  -5   3       38.24       47.56     10.32 o 
  -5  -5   3      114.00      123.16     12.29 o 
  -4  -5   3        6.24        4.53      5.19 o 
  -3  -5   3     1752.40     1794.04     36.43 o 
  -2  -5   3      993.66     1112.66     19.02 o 
  -1  -5   3      256.88      312.70      9.03 o 
   0  -5   3       10.33       15.73      6.79 o 
   1  -5   3     4848.32     4921.88     87.86 o 
   2  -5   3      645.63      643.89     25.51 o 
   3  -5   3      468.56      465.38     11.25 o 
   4  -5   3      174.42      181.11      7.71 o 
   5  -5   3      499.81      514.07     13.48 o 
   6  -5   3     1176.62     1185.03     22.67 o 
   7  -5   3       14.06       10.16      5.18 o 
   8  -5   3      100.05       88.55      8.87 o 
  -8  -4   3        4.78       -7.31      7.55 o 
  -7  -4   3        6.74        6.71      7.67 o 
  -6  -4   3      179.54      189.09     13.66 o 
  -5  -4   3      237.04      242.67     14.20 o 
  -4  -4   3      133.93      140.37     10.38 o 
  -3  -4   3        0.82       -1.10      3.82 o 
  -2  -4   3     1286.61     1331.24     28.13 o 
  -1  -4   3     4918.71     4961.63     50.12 o 
   0  -4   3      204.51      187.85      6.35 o 
   1  -4   3     1750.23     1632.61     20.78 o 
   2  -4   3      721.13      713.22     12.73 o 
   3  -4   3       20.25       20.64      3.57 o 
   4  -4   3      271.79      278.24      8.96 o 
   5  -4   3        1.92        3.75      3.47 o 
   6  -4   3      216.86      243.40     12.66 o 
   7  -4   3      102.46       97.94      8.29 o 
   8  -4   3       20.98       19.24      5.76 o 
   9  -4   3       19.53       24.37      9.82 o 
  -8  -3   3      110.47      135.72     16.20 o 
  -7  -3   3       30.06       29.25      7.31 o 
  -6  -3   3      111.77      100.24     12.23 o 
  -5  -3   3       90.97       95.20     10.86 o 
  -4  -3   3     1371.09     1411.86     32.52 o 
  -3  -3   3     1013.26     1056.98     25.57 o 
  -2  -3   3      947.53      980.45     23.09 o 
  -1  -3   3     2424.99     2396.66     39.89 o 
   0  -3   3      691.10      647.50     11.37 o 
   1  -3   3       88.52       89.79      4.12 o 
   2  -3   3      752.61      734.23     12.34 o 
   3  -3   3      634.30      599.64     11.62 o 
   4  -3   3       95.56      102.61      5.47 o 
   5  -3   3       68.01       59.78      5.51 o 
   6  -3   3       37.90       46.69      5.70 o 
   7  -3   3      149.74      159.57     10.95 o 
   8  -3   3       16.75       14.26      5.05 o 
   9  -3   3       23.15       20.82      9.37 o 
  -8  -2   3       71.34       61.06      8.93 o 
  -7  -2   3      144.92      151.84     10.90 o 
  -6  -2   3      443.55      429.94     14.23 o 
  -5  -2   3      314.56      278.07     10.70 o 
  -4  -2   3     1744.03     1651.28     35.26 o 
  -3  -2   3      327.38      322.48     13.31 o 
  -2  -2   3       41.44       35.23      5.97 o 
  -1  -2   3      830.74      833.67     19.72 o 
   0  -2   3     2878.03     2815.27     42.31 o 
   1  -2   3     1813.05     1765.85     20.21 o 
   2  -2   3      133.55      140.24      4.84 o 
   3  -2   3     1283.66     1374.48     18.31 o 
   4  -2   3        9.20        4.43      2.39 o 
   5  -2   3      300.64      311.01      9.11 o 
   6  -2   3        0.97       -0.71      2.97 o 
   7  -2   3      430.67      441.51     13.02 o 
   8  -2   3       15.27       21.46      5.45 o 
   9  -2   3        8.20       -1.88      6.30 o 
  -8  -1   3        9.17        2.64      5.69 o 
  -7  -1   3      202.46      189.26     10.71 o 
  -6  -1   3      178.47      172.88      9.50 o 
  -5  -1   3       59.09       63.28     10.46 o 
  -4  -1   3      495.91      513.94     13.11 o 
  -3  -1   3     1608.84     1575.41     31.80 o 
  -2  -1   3     4373.40     4372.60     62.71 o 
  -1  -1   3     1100.97     1121.66     22.88 o 
   0  -1   3      111.04       90.73      6.32 o 
   1  -1   3      201.45      231.75      5.32 o 
   2  -1   3        5.53        7.36      3.34 o 
   3  -1   3       83.13       88.01      3.89 o 
   4  -1   3     1903.57     1998.16     41.45 o 
   5  -1   3      749.78      720.33     13.80 o 
   6  -1   3       31.50       31.51      4.37 o 
   7  -1   3       23.05       12.13      4.25 o 
   8  -1   3       35.13       39.47      5.95 o 
   9  -1   3      120.85      114.47     14.71 o 
  -8   0   3        1.44       -4.88      4.69 o 
  -7   0   3       32.97       42.12      8.26 o 
  -6   0   3      117.49      106.91      9.21 o 
  -5   0   3     1220.37     1199.68     30.51 o 
  -4   0   3      400.78      385.56      9.10 o 
  -3   0   3      445.62      424.11     10.42 o 
  -2   0   3     1713.64     1582.63     29.66 o 
  -1   0   3        4.41        4.68      2.92 o 
   0   0   3        9.48        9.34      3.46 o 
   1   0   3       14.86       11.11      2.05 o 
   2   0   3     7804.94     7794.73    140.09 o 
   3   0   3     3496.45     3592.31     30.69 o 
   4   0   3       77.88       68.72      8.84 o 
   5   0   3      108.25      108.34      3.92 o 
   6   0   3       12.74       11.90      3.25 o 
   7   0   3      424.60      395.57     17.12 o 
   8   0   3      152.97      143.15      8.27 o 
   9   0   3      214.26      204.58     15.87 o 
  10   0   3       43.09       41.44     11.43 o 
  -8   1   3       44.08       34.92     12.69 o 
  -7   1   3        1.90       -4.89      3.52 o 
  -6   1   3      137.42      133.82      6.90 o 
  -5   1   3     1308.42     1291.52     21.22 o 
  -4   1   3     1204.18     1204.22     16.94 o 
  -3   1   3      174.28      157.10      6.54 o 
  -2   1   3        9.68        6.53      2.88 o 
  -1   1   3     2486.86     2414.36     21.41 o 
   0   1   3     2862.84     2894.06     23.94 o 
   1   1   3     1757.91     1883.84     29.92 o 
   2   1   3      665.90      667.50     10.66 o 
   3   1   3      112.66       96.62      4.19 o 
   4   1   3      465.59      469.30      7.23 o 
   5   1   3        2.84        4.67      3.37 o 
   6   1   3      847.80      854.86     12.11 o 
   7   1   3      148.40      173.25     12.20 o 
   8   1   3       15.78       17.84      7.70 o 
   9   1   3       67.25       65.37     11.64 o 
  10   1   3       46.90       49.41     11.96 o 
  -8   2   3      339.42      345.75     12.12 o 
  -7   2   3      179.92      180.68      8.48 o 
  -6   2   3        4.58        1.54      3.23 o 
  -5   2   3        9.68        2.77      3.04 o 
  -4   2   3      384.04      407.47     19.67 o 
  -3   2   3     2984.49     3039.18     29.21 o 
  -2   2   3      245.48      264.93      5.71 o 
  -1   2   3      477.04      437.71      7.01 o 
   0   2   3      356.64      303.66      5.39 o 
   1   2   3       34.52       40.18      4.95 o 
   2   2   3       74.08       95.99      2.84 o 
   3   2   3       34.21       27.21      4.36 o 
   4   2   3     2037.15     2050.21     44.62 o 
   5   2   3        6.79        0.63      3.16 o 
   6   2   3      619.05      592.16     12.66 o 
   7   2   3      199.20      180.95     12.44 o 
   8   2   3      204.76      223.94     14.86 o 
   9   2   3      255.91      238.77     16.65 o 
  10   2   3      208.60      194.91     16.50 o 
  -8   3   3       42.18       45.82      6.75 o 
  -7   3   3      201.64      202.76      8.94 o 
  -6   3   3      143.84      138.95      7.09 o 
  -5   3   3      202.54      189.51      7.36 o 
  -4   3   3      405.03      394.78      9.42 o 
  -3   3   3     1395.45     1366.86     20.82 o 
  -2   3   3      557.22      604.96      9.24 o 
  -1   3   3      116.03      106.54      3.73 o 
   0   3   3       25.40       20.45      2.11 o 
   1   3   3     6610.22     6803.87     72.99 o 
   2   3   3     1653.22     1780.31     24.26 o 
   3   3   3     2350.86     2450.15     21.64 o 
   4   3   3     1732.93     1866.70     24.09 o 
   5   3   3      779.40      765.16     14.42 o 
   6   3   3      152.08      134.53      6.62 o 
   7   3   3       47.76       49.94      8.56 o 
   8   3   3      867.16      930.12     29.57 o 
   9   3   3      369.34      354.22     19.69 o 
  10   3   3        6.94        9.73      8.59 o 
  -7   4   3       82.95       92.71      7.68 o 
  -6   4   3      513.27      522.34     13.09 o 
  -5   4   3       14.98       14.16      3.73 o 
  -4   4   3      199.51      200.50      6.95 o 
  -3   4   3        3.41       -0.84      2.55 o 
  -2   4   3      757.41      741.19     17.33 o 
  -1   4   3      535.76      550.31     10.06 o 
   0   4   3      745.80      761.71      9.97 o 
   1   4   3     2899.85     3096.99     26.02 o 
   2   4   3     8108.52     8865.01     64.72 o 
   3   4   3       10.69        2.31      1.76 o 
   4   4   3      751.35      852.93     11.46 o 
   5   4   3      538.81      504.06     11.83 o 
   6   4   3      868.12      844.46     16.64 o 
   7   4   3       14.58        7.16      4.21 o 
   8   4   3      230.34      210.60     14.26 o 
   9   4   3      528.58      488.54     22.91 o 
  10   4   3       76.30       69.57     12.80 o 
  -7   5   3        6.02       -2.90      4.32 o 
  -6   5   3        0.49       -4.53      3.24 o 
  -5   5   3       39.80       42.57      5.07 o 
  -4   5   3       68.09       72.03      5.56 o 
  -3   5   3      324.22      292.44     12.75 o 
  -2   5   3      582.46      610.37     10.16 o 
  -1   5   3     1027.04     1024.97     13.10 o 
   0   5   3      660.93      739.95     10.18 o 
   1   5   3       68.40       82.46      3.28 o 
   2   5   3     2774.16     3163.08     27.19 o 
   3   5   3     3239.51     3333.07     36.56 o 
   4   5   3      213.48      229.59      5.93 o 
   5   5   3       69.41       69.64      4.42 o 
   6   5   3      147.60      135.39      7.27 o 
   7   5   3     1170.94     1167.42     21.83 o 
   8   5   3      132.98      134.85     12.05 o 
   9   5   3       15.46       15.01      7.64 o 
  10   5   3        8.02       12.74      8.50 o 
  -7   6   3        0.55       -2.09      7.34 o 
  -6   6   3       45.69       40.69     10.86 o 
  -5   6   3        6.41        7.81      4.71 o 
  -4   6   3      370.86      380.33     12.10 o 
  -3   6   3        4.64       -1.36      3.21 o 
  -2   6   3       14.35       16.54      2.99 o 
  -1   6   3     1503.37     1530.12     17.47 o 
   0   6   3     4394.40     4758.56     38.99 o 
   1   6   3      906.23      909.06     15.23 o 
   2   6   3      332.91      325.93      6.84 o 
   3   6   3       55.65       57.26     13.71 o 
   4   6   3      522.79      533.05     10.89 o 
   5   6   3      117.67      128.16      6.91 o 
   6   6   3        4.02        4.03      2.86 o 
   7   6   3      160.74      165.07     16.47 o 
   8   6   3      131.64      127.51     13.90 o 
   9   6   3       20.40       10.17      7.58 o 
  -6   7   3       23.10       26.46      9.58 o 
  -5   7   3        0.01        0.09      6.59 o 
  -4   7   3      146.36      128.53     12.35 o 
  -3   7   3      598.23      610.26     23.87 o 
  -2   7   3      159.30      156.18      7.85 o 
  -1   7   3       69.56       70.47      6.31 o 
   0   7   3      735.57      715.88     15.67 o 
   1   7   3        3.77        1.34      4.03 o 
   2   7   3      116.34      105.49      8.17 o 
   3   7   3       32.00       32.73      6.38 o 
   4   7   3      679.14      716.45     20.82 o 
   5   7   3      188.72      192.17     17.35 o 
   6   7   3       21.49       12.40      3.65 o 
   7   7   3       81.51       73.05      7.57 o 
   8   7   3        5.48       -5.01      6.50 o 
   9   7   3      101.37      107.76     14.56 o 
  -5   8   3      113.03       72.59     13.01 o 
  -4   8   3        1.05        0.45      6.80 o 
  -3   8   3      329.34      363.59     19.69 o 
  -2   8   3       51.70       50.90      6.56 o 
  -1   8   3        9.73       26.95     16.38 o 
   0   8   3       68.36       68.49      9.88 o 
   1   8   3      415.38      385.37     16.80 o 
   2   8   3      622.17      592.96     19.93 o 
   3   8   3       47.29       52.87      8.17 o 
   4   8   3       20.63       21.78      6.77 o 
   5   8   3       19.17        5.85      6.12 o 
   7   8   3       48.53       38.81      9.73 o 
   8   8   3       54.51       68.14     11.61 o 
  -5   9   3       81.08      102.39     15.69 o 
  -4   9   3        4.86        3.13      6.98 o 
  -3   9   3       18.19       15.69      9.10 o 
  -2   9   3      165.16      157.73     13.43 o 
  -1   9   3      359.57      358.00     12.58 o 
   0   9   3      245.09      215.41     11.23 o 
   1   9   3        2.20       -0.78      4.98 o 
   2   9   3       85.28      111.43     11.37 o 
   3   9   3       14.68        7.22      6.27 o 
   4   9   3       71.20       79.93     10.41 o 
   5   9   3      178.24      181.01     13.01 o 
   7   9   3       95.27      107.52     15.04 o 
   8   9   3        5.91       -0.27      8.50 o 
  -4  10   3       13.14       18.68      9.85 o 
  -3  10   3        8.16        2.15      7.58 o 
  -2  10   3       10.43        1.40      7.61 o 
  -1  10   3      164.74      159.07      9.50 o 
   0  10   3       47.86       50.13      6.83 o 
   1  10   3       18.73        6.24      7.04 o 
   2  10   3        3.33       -2.15      5.31 o 
   3  10   3      481.01      485.71     20.59 o 
   4  10   3      305.19      304.40     16.65 o 
   5  10   3       14.42        9.16      7.73 o 
   7  10   3       36.66       51.52     12.20 o 
  -3  11   3       73.37       98.72     16.32 o 
  -2  11   3       34.78       60.86     12.41 o 
  -1  11   3        8.94        5.67      7.55 o 
   0  11   3       57.75       84.21     12.01 o 
   1  11   3      159.11      154.78     13.37 o 
   2  11   3        3.81       -3.43      6.15 o 
   3  11   3       91.48      122.77     14.29 o 
   4  11   3       90.18       85.33     11.87 o 
   7  11   3       69.46       73.87     14.20 o 
  -1  12   3       30.54       36.52     11.10 o 
   0  12   3       31.37       46.31      8.27 o 
   1  12   3      150.81      160.71     25.94 o 
   2  12   3       55.72       59.07     11.34 o 
   3  12   3        4.36        3.25      7.07 o 
   4  12   3       89.61       94.61     13.63 o 
  -3 -11   4       29.80       16.95     10.56 o 
  -2 -11   4       12.74        4.51      9.46 o 
  -1 -11   4      188.40      183.21     16.80 o 
   0 -11   4      174.67      163.55     15.33 o 
   1 -11   4       40.24       35.89     11.01 o 
   2 -11   4       67.71       68.68     12.95 o 
  -5 -10   4       33.75       42.34     12.38 o 
  -4 -10   4       53.82       77.33     14.29 o 
  -3 -10   4      745.98      712.48     30.76 o 
  -2 -10   4        9.14        0.75      8.59 o 
  -1 -10   4      477.62      463.90     23.69 o 
   0 -10   4      107.13       96.25     13.54 o 
   1 -10   4       28.05       24.67      8.95 o 
   2 -10   4       23.12       21.27      8.80 o 
   3 -10   4       86.02      115.70     16.02 o 
   4 -10   4       55.85       66.86     12.77 o 
  -6  -9   4       42.21       40.99     12.08 o 
  -5  -9   4      124.95       97.83     15.04 o 
  -4  -9   4      115.29      156.78     17.27 o 
  -3  -9   4      613.75      605.31     26.79 o 
  -2  -9   4      181.42      182.26     15.25 o 
  -1  -9   4      117.18      100.93     13.46 o 
   0  -9   4       41.54       41.83      9.91 o 
   1  -9   4       90.15       81.00     11.84 o 
   2  -9   4      136.01      141.42     15.22 o 
   3  -9   4      101.04       99.47     13.34 o 
   4  -9   4      128.62      119.43     15.07 o 
   5  -9   4       59.71       50.72     12.14 o 
  -5  -8   4      390.46      352.67     20.17 o 
  -4  -8   4        1.24       -4.89      6.44 o 
  -3  -8   4        5.61       -1.70      5.91 o 
  -2  -8   4       19.27       25.75      8.62 o 
  -1  -8   4      252.49      259.80     16.05 o 
   0  -8   4      105.57      115.73     12.80 o 
   1  -8   4      275.70      263.56     15.57 o 
   2  -8   4      548.41      532.28     22.11 o 
   3  -8   4      376.85      361.12     19.09 o 
   4  -8   4       88.80       97.74     13.46 o 
   5  -8   4      204.93      229.37     16.77 o 
   6  -8   4       89.00       95.98     14.26 o 
  -7  -7   4       13.75        2.60      9.07 o 
  -6  -7   4       94.42      113.49     15.75 o 
  -5  -7   4      172.38      186.17     14.47 o 
  -4  -7   4       39.01       67.10     11.43 o 
  -3  -7   4        4.66        1.05      4.68 o 
  -2  -7   4      349.04      355.68     11.77 o 
  -1  -7   4      434.30      416.41     13.25 o 
   0  -7   4      284.41      295.42     15.60 o 
   1  -7   4       27.45       26.61      7.25 o 
   2  -7   4      363.44      362.67     17.36 o 
   3  -7   4     1433.40     1479.22     37.65 o 
   4  -7   4       30.73       33.27      9.34 o 
   5  -7   4      374.40      347.00     18.62 o 
   6  -7   4       13.81       15.22      8.09 o 
   7  -7   4      143.92      150.10     14.47 o 
  -7  -6   4       26.34       47.77     11.78 o 
  -6  -6   4       13.32       -3.34      6.89 o 
  -5  -6   4       34.43       22.76      8.47 o 
  -4  -6   4      490.85      570.82     21.99 o 
  -3  -6   4       88.90      116.09     12.02 o 
  -2  -6   4       83.13       96.80      7.58 o 
  -1  -6   4      167.69      157.55      7.52 o 
   0  -6   4     1352.95     1354.99     20.88 o 
   1  -6   4     1111.04     1136.16     32.71 o 
   2  -6   4      241.44      234.11      8.19 o 
   3  -6   4      258.53      283.50     10.86 o 
   4  -6   4      204.92      213.33     15.54 o 
   5  -6   4        0.23       -4.31      3.70 o 
   6  -6   4       44.32       57.97     15.78 o 
   7  -6   4        1.65       -5.39      4.25 o 
   8  -6   4       87.42       82.88     13.37 o 
  -7  -5   4      402.96      417.27     22.58 o 
  -6  -5   4        7.92       20.05      9.34 o 
  -5  -5   4      103.61       82.67     11.55 o 
  -4  -5   4        1.59       -2.06      5.58 o 
  -3  -5   4      886.97      888.59     25.84 o 
  -2  -5   4      364.48      363.00     16.02 o 
  -1  -5   4        0.41       -3.46      2.99 o 
   0  -5   4     1098.45     1065.37     17.66 o 
   1  -5   4      620.67      595.47     12.38 o 
   2  -5   4      418.94      384.53     10.05 o 
   3  -5   4      149.29      154.70      6.84 o 
   4  -5   4      409.97      403.80     15.11 o 
   5  -5   4      169.10      168.49      8.29 o 
   6  -5   4        0.36       -4.17      6.85 o 
   7  -5   4        3.20       -0.95      5.68 o 
   8  -5   4        0.79       -5.16      6.15 o 
  -8  -4   4       91.52       75.81     14.41 o 
  -7  -4   4      178.17      170.98     15.45 o 
  -6  -4   4       73.63      103.67     13.28 o 
  -5  -4   4      398.23      369.23     18.53 o 
  -4  -4   4       18.61       21.12      6.98 o 
  -3  -4   4     1360.15     1324.47     31.86 o 
  -2  -4   4     1674.70     1699.16     35.80 o 
  -1  -4   4      209.01      230.38     11.90 o 
   0  -4   4        8.68       17.70      5.85 o 
   1  -4   4     1743.70     1776.53     23.18 o 
   2  -4   4     1777.12     1742.89     23.23 o 
   3  -4   4       89.64       85.69      5.12 o 
   4  -4   4      361.34      401.63     12.49 o 
   5  -4   4       96.39       87.37      6.85 o 
   6  -4   4       24.34       26.49      4.86 o 
   7  -4   4        4.59        2.83      3.96 o 
   8  -4   4       69.96       83.15     12.44 o 
   9  -4   4       81.69       72.29     12.68 o 
  -8  -3   4        7.64        0.60      7.40 o 
  -7  -3   4       70.75       78.70     12.59 o 
  -6  -3   4      230.44      256.87     16.56 o 
  -5  -3   4      591.52      536.01     21.78 o 
  -4  -3   4        1.19       -2.80      4.62 o 
  -3  -3   4      112.17      130.35     10.23 o 
  -2  -3   4      491.61      488.84     17.27 o 
  -1  -3   4     3378.50     3555.20     56.45 o 
   0  -3   4      586.16      519.03     10.94 o 
   1  -3   4       33.12       48.65      4.06 o 
   2  -3   4      757.19      720.20     12.82 o 
   3  -3   4        2.41        2.87      2.60 o 
   4  -3   4        1.82       -1.43      2.37 o 
   5  -3   4      189.59      222.66     16.87 o 
   6  -3   4      681.49      688.71     22.58 o 
   7  -3   4      112.06      106.30      7.67 o 
   8  -3   4       13.59       12.08      7.25 o 
   9  -3   4        2.55       -6.65      6.68 o 
  -8  -2   4      265.44      299.24     20.50 o 
  -7  -2   4      138.76      113.79     14.95 o 
  -6  -2   4       16.44       14.20      7.82 o 
  -5  -2   4       19.84       13.87      7.73 o 
  -4  -2   4      189.45      201.50     12.86 o 
  -3  -2   4     1161.03     1195.23     29.18 o 
  -2  -2   4       41.25       33.98      6.65 o 
  -1  -2   4     3537.72     3608.03     56.63 o 
   0  -2   4     2363.43     2431.03     40.75 o 
   1  -2   4        1.80        0.28      1.70 o 
   2  -2   4       67.57       69.00      3.90 o 
   3  -2   4     1404.53     1490.33     19.84 o 
   4  -2   4      983.95      986.33     16.01 o 
   5  -2   4       22.88       20.20      6.13 o 
   6  -2   4       77.72       83.78      6.16 o 
   7  -2   4       78.73       87.83      7.23 o 
   8  -2   4       80.74       91.23     12.56 o 
   9  -2   4        0.16       -1.01      6.92 o 
  -8  -1   4      113.73      114.36     15.93 o 
  -7  -1   4       79.15      100.18     14.26 o 
  -6  -1   4      123.27      137.06     12.71 o 
  -5  -1   4       68.33       62.09     10.08 o 
  -4  -1   4     1924.61     1969.76     41.41 o 
  -3  -1   4     2461.34     2466.42     45.38 o 
  -2  -1   4      576.68      582.31     18.32 o 
  -1  -1   4        7.90        6.56      4.48 o 
   0  -1   4      909.02      907.21     21.45 o 
   1  -1   4     1836.59     1808.41     20.88 o 
   2  -1   4      285.10      328.67      7.09 o 
   3  -1   4     1693.89     1699.15     27.94 o 
   4  -1   4      502.25      516.09     22.57 o 
   5  -1   4      242.09      238.55      7.69 o 
   6  -1   4       83.72       80.03      5.61 o 
   7  -1   4      175.99      193.53     17.11 o 
   8  -1   4      171.94      173.25     13.78 o 
   9  -1   4       19.74       16.95      8.83 o 
  -8   0   4       11.94        1.49      8.44 o 
  -7   0   4      344.88      321.47     19.24 o 
  -6   0   4      965.72      964.28     30.97 o 
  -5   0   4       65.37       40.07      8.77 o 
  -4   0   4      221.37      217.88     13.04 o 
  -3   0   4       20.12       11.10      5.10 o 
  -2   0   4     2244.23     2382.64     41.98 o 
  -1   0   4      945.68     1012.43     23.63 o 
   0   0   4     3943.31     3914.17     57.25 o 
   1   0   4      763.27      705.06     12.02 o 
   2   0   4        7.92        9.56      1.46 o 
   3   0   4      183.67      184.43      6.14 o 
   4   0   4      436.30      429.33      7.15 o 
   5   0   4      498.28      486.88      8.35 o 
   6   0   4      162.83      171.53      6.93 o 
   7   0   4       23.33       15.71      4.12 o 
   8   0   4      299.85      297.18     17.39 o 
   9   0   4       47.36       30.43     10.05 o 
  10   0   4       28.93       27.63     10.05 o 
  -8   1   4      306.41      306.31     20.32 o 
  -7   1   4       11.01       17.15      8.56 o 
  -6   1   4      230.39      228.20     11.87 o 
  -5   1   4      443.13      427.79     22.55 o 
  -4   1   4      609.18      580.81     14.36 o 
  -3   1   4      597.38      613.25     13.62 o 
  -2   1   4     1949.91     1885.07     24.78 o 
  -1   1   4     1353.82     1381.53     15.28 o 
   0   1   4      467.31      467.21      7.37 o 
   1   1   4        2.66        2.15      1.76 o 
   2   1   4     1434.41     1424.53     18.81 o 
   3   1   4     1480.73     1488.91     20.05 o 
   4   1   4       33.74       31.19      2.36 o 
   5   1   4     2087.93     2110.61     20.82 o 
   6   1   4      654.20      680.90     13.94 o 
   7   1   4      135.87      143.77     11.75 o 
   8   1   4       25.04       20.23      7.76 o 
   9   1   4      249.96      241.57     16.86 o 
  10   1   4       96.96      123.22     15.60 o 
  -8   2   4      175.44      122.11     16.14 o 
  -7   2   4      214.52      210.43     14.56 o 
  -6   2   4        1.67       -2.68      3.94 o 
  -5   2   4     1040.54     1021.91     21.15 o 
  -4   2   4      619.29      594.77     14.68 o 
  -3   2   4       10.84        5.64      3.25 o 
  -2   2   4       42.98       42.09      3.26 o 
  -1   2   4       91.27      113.22      4.14 o 
   0   2   4     2796.86     2875.42     25.32 o 
   1   2   4      145.86      146.92      3.76 o 
   2   2   4     2757.58     2744.50     23.66 o 
   3   2   4     3298.09     3560.61     38.07 o 
   4   2   4     1840.94     2088.31     26.48 o 
   5   2   4        5.47       16.08      6.22 o 
   6   2   4     2236.63     2275.22     29.99 o 
   7   2   4      281.78      306.22     15.84 o 
   8   2   4       13.85        3.70      6.00 o 
   9   2   4        0.27       -6.12      6.59 o 
  10   2   4      155.89      171.82     15.69 o 
  -7   3   4      259.63      251.43     31.88 o 
  -6   3   4        2.40       -1.22      4.47 o 
  -5   3   4      167.91      171.30     13.16 o 
  -4   3   4       16.93       12.83      4.29 o 
  -3   3   4       79.52       63.50      5.61 o 
  -2   3   4      319.98      313.58      7.34 o 
  -1   3   4        7.46        3.18      1.82 o 
   0   3   4      552.96      499.67      8.13 o 
   1   3   4      721.45      735.08      9.55 o 
   2   3   4       28.66       28.36      3.60 o 
   3   3   4      620.10      729.59     15.22 o 
   4   3   4     6307.47     6795.03     52.14 o 
   5   3   4      463.45      458.64     11.48 o 
   6   3   4      238.40      241.86      8.70 o 
   7   3   4       64.54       66.05      9.67 o 
   8   3   4       50.19       38.34      8.95 o 
   9   3   4      292.65      281.67     17.75 o 
  10   3   4        0.15        0.87      7.28 o 
  -7   4   4      122.49      116.08     10.80 o 
  -6   4   4       76.88       90.49      9.11 o 
  -5   4   4        5.75        1.55      3.79 o 
  -4   4   4        1.96       -2.72      3.60 o 
  -3   4   4      177.05      160.72      5.63 o 
  -2   4   4      371.44      370.67      7.97 o 
  -1   4   4       44.02       42.41      3.73 o 
   0   4   4      137.50      140.11      4.67 o 
   1   4   4     3214.07     3343.11     28.67 o 
   2   4   4     7328.67     8078.02     60.14 o 
   3   4   4      228.51      203.10      4.96 o 
   4   4   4      111.89      115.79      5.06 o 
   5   4   4      214.80      186.49      7.51 o 
   6   4   4      124.04      135.98      9.17 o 
   7   4   4        5.08        2.89      6.79 o 
   8   4   4      147.54      143.09     12.02 o 
   9   4   4       58.04       44.69     10.41 o 
  10   4   4      104.90       95.59     14.02 o 
  -7   5   4       11.45        1.66      5.81 o 
  -6   5   4      187.03      188.65     13.02 o 
  -5   5   4       59.34       52.25      7.11 o 
  -4   5   4        8.79        3.94      3.81 o 
  -3   5   4        9.16        8.01      3.75 o 
  -2   5   4      649.22      669.56     11.25 o 
  -1   5   4     1329.42     1378.31     16.83 o 
   0   5   4      242.09      241.55      6.19 o 
   1   5   4     1381.26     1464.41     17.89 o 
   2   5   4      368.37      333.81      6.65 o 
   3   5   4      383.49      343.50      6.83 o 
   4   5   4       66.11       59.20      3.70 o 
   5   5   4      138.05      144.52      5.21 o 
   6   5   4      700.81      693.81     15.62 o 
   7   5   4        1.73       -3.03      3.73 o 
   8   5   4        0.55        0.06      5.91 o 
   9   5   4       14.69        8.03      6.83 o 
  10   5   4       21.77       20.85      9.64 o 
  -6   6   4        2.21        2.77      6.62 o 
  -5   6   4      144.01      139.33     13.16 o 
  -4   6   4      194.44      211.95      9.88 o 
  -3   6   4       78.34       78.99      7.07 o 
  -2   6   4      401.73      401.36      9.02 o 
  -1   6   4     1005.93     1068.59     14.89 o 
   0   6   4       21.09       15.47      2.82 o 
   1   6   4        5.90        6.87      2.08 o 
   2   6   4        1.73       -0.60      2.28 o 
   3   6   4      778.86      755.43     15.47 o 
   4   6   4      583.81      596.00     10.13 o 
   5   6   4      142.34      123.18      5.13 o 
   6   6   4       23.24       17.05      6.76 o 
   7   6   4       30.84       35.81      5.59 o 
   8   6   4       29.91       27.66      7.82 o 
   9   6   4       18.01       11.31      7.73 o 
  -6   7   4       50.15       66.08     12.83 o 
  -5   7   4       19.51       17.21      8.77 o 
  -4   7   4      595.97      600.00     25.39 o 
  -3   7   4       86.08      104.21     12.35 o 
  -2   7   4       37.07       39.89      5.74 o 
  -1   7   4       51.28       49.27      5.91 o 
   0   7   4      792.57      788.87     16.77 o 
   1   7   4      401.99      385.13     19.57 o 
   2   7   4        1.01       -3.90      2.60 o 
   3   7   4       75.82       75.29      6.40 o 
   4   7   4       91.13       92.49      6.77 o 
   5   7   4      182.68      168.61      7.57 o 
   6   7   4       26.29       24.22      5.07 o 
   7   7   4      379.97      373.61     12.61 o 
   8   7   4      321.08      316.77     12.54 o 
   9   7   4        0.26       -1.52      7.25 o 
  -5   8   4        2.05        2.39      7.52 o 
  -4   8   4        5.65        1.34      7.16 o 
  -3   8   4      134.91      141.12     13.13 o 
  -2   8   4        5.41        1.43      5.94 o 
  -1   8   4        7.13        5.93      4.17 o 
   0   8   4      665.80      639.34     15.92 o 
   1   8   4      590.59      578.49     14.90 o 
   2   8   4       73.28       89.70      9.25 o 
   3   8   4       92.10       76.22      6.84 o 
   4   8   4      122.59      135.46      7.76 o 
   5   8   4      575.03      593.68     24.11 o 
   6   8   4        2.37       -1.64      6.38 o 
   7   8   4      172.21      163.58     14.23 o 
   8   8   4       40.25       60.03     12.11 o 
  -4   9   4        0.60        5.76      8.50 o 
  -3   9   4       98.26      153.47     16.35 o 
  -2   9   4      307.49      345.33     19.54 o 
  -1   9   4       41.40       32.68      5.82 o 
   0   9   4      122.24      127.36      8.15 o 
   1   9   4        6.20        6.40      4.43 o 
   2   9   4      247.68      256.58     15.89 o 
   3   9   4       16.28       11.34      4.56 o 
   4   9   4      129.33      124.71      8.20 o 
   5   9   4      153.06      135.15     13.40 o 
   6   9   4      135.85      137.54     15.81 o 
   7   9   4       73.36       75.90     13.10 o 
   8   9   4       13.82       21.78      9.37 o 
  -3  10   4        6.44       10.71      8.53 o 
  -2  10   4       33.08       28.97      9.96 o 
  -1  10   4      178.71      181.18     10.03 o 
   0  10   4      107.86       91.88      8.68 o 
   1  10   4        0.38        2.20      4.26 o 
   2  10   4      280.22      276.23     11.58 o 
   3  10   4      154.03      138.68      9.42 o 
   4  10   4       39.08       33.93      6.19 o 
   5  10   4       13.42        5.52      8.53 o 
   6  10   4      239.16      268.66     19.00 o 
   7  10   4      160.32      170.41     18.62 o 
  -2  11   4       13.66       19.99      9.96 o 
  -1  11   4       63.26       79.84     13.52 o 
   0  11   4      103.89      124.97     10.33 o 
   1  11   4       45.34       42.72      8.83 o 
   2  11   4        0.05       -2.46      4.59 o 
   3  11   4      206.07      205.40     10.92 o 
   4  11   4      147.47      139.51     16.23 o 
   5  11   4        0.66       -6.62      7.76 o 
   6  11   4      131.53      146.46     18.26 o 
   0  12   4        1.19       -5.33      5.41 o 
   1  12   4      117.53      119.05     10.73 o 
   2  12   4       21.07        6.52     11.87 o 
   3  12   4       34.28       23.48     10.14 o 
   4  12   4      122.64      118.56     16.26 o 
   5  12   4       79.90      109.55     16.08 o 
  -2 -11   5      160.70      177.04     20.41 o 
  -1 -11   5      232.73      242.29     19.51 o 
   0 -11   5       21.87       17.07      9.88 o 
   1 -11   5       70.87       66.32     13.07 o 
   2 -11   5       67.27       62.86     12.50 o 
  -4 -10   5      194.82      196.04     17.78 o 
  -3 -10   5       97.07       76.61     15.45 o 
  -2 -10   5       14.77       14.50     10.08 o 
  -1 -10   5       40.97       48.30     12.11 o 
   0 -10   5       57.04       70.44     13.16 o 
   1 -10   5        0.19        4.71      7.46 o 
   2 -10   5       69.96       71.30     12.29 o 
   3 -10   5      111.92       96.25     14.20 o 
   4 -10   5       56.40       45.05     12.14 o 
  -5  -9   5       81.27       47.02     12.35 o 
  -4  -9   5      142.09      138.34     16.98 o 
  -3  -9   5      190.64      203.38     17.33 o 
  -2  -9   5       36.95       41.77     11.01 o 
  -1  -9   5      189.37      176.86     15.33 o 
   0  -9   5       49.22       56.69     11.46 o 
   1  -9   5       85.32      101.56     13.78 o 
   2  -9   5        2.55       -7.28      6.18 o 
   3  -9   5       51.93       40.40      9.91 o 
   4  -9   5      320.72      341.19     20.62 o 
   5  -9   5      130.22      116.18     15.78 o 
  -5  -8   5       37.86       46.09     11.28 o 
  -4  -8   5      153.43      123.34     16.47 o 
  -3  -8   5      196.18      244.85     17.21 o 
  -2  -8   5        7.90       23.42      8.44 o 
  -1  -8   5       53.53       57.07     10.44 o 
   0  -8   5      212.91      209.41     14.92 o 
   1  -8   5       55.56       66.35     10.41 o 
   2  -8   5      526.50      495.10     21.66 o 
   3  -8   5        0.09       -7.61      5.07 o 
   4  -8   5       71.06       76.14     12.35 o 
   5  -8   5       89.20      106.03     14.56 o 
   6  -8   5       21.53       20.08      8.77 o 
  -6  -7   5      297.87      268.60     19.36 o 
  -5  -7   5      328.33      394.41     21.33 o 
  -4  -7   5      178.00      154.54     16.50 o 
  -3  -7   5      102.23       96.58     12.02 o 
  -2  -7   5       17.84       19.95      5.50 o 
  -1  -7   5      446.72      440.82     12.95 o 
   0  -7   5        5.45        0.24      3.30 o 
   1  -7   5      611.00      598.75     22.79 o 
   2  -7   5       20.86       25.45      8.00 o 
   3  -7   5      510.51      531.80     21.75 o 
   4  -7   5        4.99       -2.57      5.31 o 
   5  -7   5       87.82      135.09     14.77 o 
   6  -7   5       85.35       96.99     13.52 o 
   7  -7   5        4.45        4.27      7.22 o 
  -7  -6   5        3.05       -2.30      8.41 o 
  -6  -6   5      313.42      313.83     20.20 o 
  -5  -6   5      164.74      164.18     16.62 o 
  -4  -6   5      187.92      193.98     14.80 o 
  -3  -6   5       68.21       80.05     12.02 o 
  -2  -6   5      264.54      261.18     10.77 o 
  -1  -6   5      899.50      912.65     18.61 o 
   0  -6   5      223.71      179.92      8.06 o 
   1  -6   5        3.07        1.21      2.90 o 
   2  -6   5      333.61      315.01      9.97 o 
   3  -6   5      216.36      215.86      8.87 o 
   4  -6   5      591.37      614.41     15.26 o 
   5  -6   5       95.03       95.69      7.91 o 
   6  -6   5      137.70      151.50      8.65 o 
   7  -6   5       14.88       26.82      5.81 o 
  -7  -5   5       15.83        7.55      9.88 o 
  -6  -5   5        0.61       -7.25      7.28 o 
  -5  -5   5        6.27        1.19      7.49 o 
  -4  -5   5      865.47      837.22     28.19 o 
  -3  -5   5      159.53      189.90     13.69 o 
  -2  -5   5       57.02       56.57     10.02 o 
  -1  -5   5        8.07        3.05      3.71 o 
   0  -5   5      904.22      895.43     17.01 o 
   1  -5   5      640.77      597.31     13.28 o 
   2  -5   5        7.16        7.83      6.97 o 
   3  -5   5      411.88      401.67     11.20 o 
   4  -5   5       93.04       91.65      6.47 o 
   5  -5   5      122.59      131.82      7.47 o 
   6  -5   5      177.61      175.00      9.00 o 
   7  -5   5      105.70      123.01     13.22 o 
   8  -5   5       42.34       36.58     10.20 o 
  -7  -4   5      253.27      258.90     19.12 o 
  -6  -4   5      431.88      454.56     23.33 o 
  -5  -4   5       35.28       32.79      9.31 o 
  -4  -4   5       12.86        3.94      7.04 o 
  -3  -4   5      108.83      112.00     12.68 o 
  -2  -4   5      419.74      414.67     18.32 o 
  -1  -4   5        3.48        3.01      5.07 o 
   0  -4   5      837.17      825.17     15.74 o 
   1  -4   5     2872.46     2795.14     33.21 o 
   2  -4   5      584.97      600.24     12.82 o 
   3  -4   5       61.93       67.15     11.38 o 
   4  -4   5      224.76      222.81     10.64 o 
   5  -4   5      278.53      282.17      9.82 o 
   6  -4   5       10.36        8.81      4.29 o 
   7  -4   5      110.25       61.25     10.44 o 
   8  -4   5       12.21       20.88      8.41 o 
  -7  -3   5      154.39      166.24     18.56 o 
  -6  -3   5      136.37      152.13     14.26 o 
  -5  -3   5      304.41      324.33     18.65 o 
  -4  -3   5       44.99       41.50      9.28 o 
  -3  -3   5      578.06      588.84     21.69 o 
  -2  -3   5     3948.20     4085.68     67.66 o 
  -1  -3   5      393.98      358.13     15.60 o 
   0  -3   5       47.88       73.06      8.74 o 
   1  -3   5       13.93       49.79      6.74 o 
   2  -3   5     2756.56     2852.26     32.77 o 
   3  -3   5        5.77        4.74      2.75 o 
   4  -3   5     1043.89     1089.49     18.36 o 
   5  -3   5      411.99      416.16     16.62 o 
   6  -3   5      171.08      165.21     11.75 o 
   7  -3   5      111.30      113.37     12.68 o 
   8  -3   5       32.70       51.20     10.80 o 
   9  -3   5       27.24       51.58     10.83 o 
  -7  -2   5      108.82      121.43     16.41 o 
  -6  -2   5       29.77       35.32     10.56 o 
  -5  -2   5     1518.23     1584.27     40.81 o 
  -4  -2   5      678.79      680.05     24.37 o 
  -3  -2   5      504.98      481.83     19.39 o 
  -2  -2   5      114.11      113.97     10.14 o 
  -1  -2   5     1112.31     1208.21     29.48 o 
   0  -2   5     1607.04     1564.58     32.67 o 
   1  -2   5      278.34      250.92     13.20 o 
   2  -2   5     2306.73     2332.02     27.70 o 
   3  -2   5      318.50      323.85      8.38 o 
   4  -2   5       11.89        8.70      3.46 o 
   5  -2   5        4.32        2.98      2.68 o 
   6  -2   5      234.40      236.20      8.91 o 
   7  -2   5      124.65      141.24     11.84 o 
   8  -2   5        0.70       -0.39      6.00 o 
   9  -2   5       58.90       64.77     12.32 o 
  -7  -1   5      533.97      533.14     25.72 o 
  -6  -1   5       93.57       96.13     13.57 o 
  -5  -1   5      483.67      460.73     21.30 o 
  -4  -1   5      568.73      573.27     22.17 o 
  -3  -1   5     1261.10     1276.44     32.13 o 
  -2  -1   5       50.00       66.56      8.89 o 
  -1  -1   5     2135.64     2071.02     40.49 o 
   0  -1   5     2359.95     2380.05     42.78 o 
   1  -1   5       66.37       74.65      7.73 o 
   2  -1   5      111.15      111.88      4.56 o 
   3  -1   5      181.49      165.10      5.38 o 
   4  -1   5      645.33      651.97     15.84 o 
   5  -1   5       36.35       45.16      7.22 o 
   6  -1   5      157.59      150.48      6.78 o 
   7  -1   5      478.92      519.81     21.51 o 
   8  -1   5      214.88      222.65     15.45 o 
   9  -1   5        0.11       -7.31      5.55 o 
  -7   0   5      242.14      241.18     17.84 o 
  -6   0   5      485.83      460.29     22.55 o 
  -5   0   5      542.83      521.98     22.35 o 
  -4   0   5      603.48      571.15     22.05 o 
  -3   0   5     1514.09     1516.55     35.12 o 
  -2   0   5       48.71       38.04      7.34 o 
  -1   0   5      402.35      411.87     16.11 o 
   0   0   5       33.38       19.96      5.49 o 
   1   0   5      139.93       86.43      7.19 o 
   2   0   5      597.13      561.05      7.97 o 
   3   0   5      281.16      262.05      5.11 o 
   4   0   5     2154.59     2316.09     50.17 o 
   5   0   5      744.82      762.16     10.88 o 
   6   0   5      318.71      319.73      9.83 o 
   7   0   5      340.03      324.84     16.89 o 
   8   0   5      793.77      845.99     29.33 o 
   9   0   5       17.28       13.01      8.20 o 
  10   0   5       13.11        6.56      8.29 o 
  -7   1   5       21.29       12.65      8.95 o 
  -6   1   5       83.80       78.64     12.41 o 
  -5   1   5      155.11      134.26     12.41 o 
  -4   1   5      100.44      107.29      8.22 o 
  -3   1   5      786.57      787.65     16.58 o 
  -2   1   5      124.67      115.52     15.51 o 
  -1   1   5       48.44       29.83      6.50 o 
   0   1   5      151.71      170.33      6.58 o 
   1   1   5       11.55        2.84      2.30 o 
   2   1   5      209.81      210.97      6.97 o 
   3   1   5       43.50       29.81      3.74 o 
   4   1   5       67.24       61.49      7.29 o 
   5   1   5     2349.12     2464.93     31.54 o 
   6   1   5     1026.53     1060.86     18.91 o 
   7   1   5        4.10       -0.30      4.92 o 
   8   1   5      158.47      151.29     13.01 o 
   9   1   5       29.03       37.38     10.08 o 
  10   1   5       22.72       31.30     10.38 o 
  -7   2   5        9.45        0.03      7.40 o 
  -6   2   5        8.21        3.60      5.06 o 
  -5   2   5      191.48      186.30      9.76 o 
  -4   2   5      318.20      324.86     11.59 o 
  -3   2   5      154.47      166.15      7.74 o 
  -2   2   5      277.83      246.42      8.58 o 
  -1   2   5        7.29        2.36      1.94 o 
   0   2   5       85.23       77.50      3.77 o 
   1   2   5        1.41       -1.38      1.30 o 
   2   2   5     1055.77     1064.59     16.86 o 
   3   2   5     2798.12     2947.87     36.41 o 
   4   2   5      397.67      443.82     13.92 o 
   5   2   5      243.42      241.28      8.44 o 
   6   2   5      388.79      375.22     10.97 o 
   7   2   5      124.77      129.24     11.19 o 
   8   2   5       48.01       55.88     10.47 o 
   9   2   5      116.23      148.28     16.08 o 
  10   2   5       20.94       14.26      9.25 o 
  -7   3   5       27.66       22.78      7.03 o 
  -6   3   5       12.54        2.58      5.09 o 
  -5   3   5      259.29      254.97     11.26 o 
  -4   3   5      469.20      457.83     13.80 o 
  -3   3   5        7.00        7.37      6.25 o 
  -2   3   5      305.88      312.02      7.64 o 
  -1   3   5       19.79       12.50      2.53 o 
   0   3   5     2164.53     2244.55     22.42 o 
   1   3   5      194.90      188.68      5.03 o 
   2   3   5     3173.86     3261.55     27.87 o 
   3   3   5     1193.16     1205.86     18.84 o 
   4   3   5      522.42      502.25     15.31 o 
   5   3   5      358.42      356.93     11.64 o 
   6   3   5       42.86       31.47     11.22 o 
   7   3   5      400.13      386.93     11.76 o 
   8   3   5        9.51        3.31      6.35 o 
   9   3   5        0.77       -6.09      5.46 o 
  10   3   5        5.02        5.58      8.06 o 
  -6   4   5        8.22        2.12      4.90 o 
  -5   4   5      108.65      103.73      9.08 o 
  -4   4   5       49.65       46.23      6.45 o 
  -3   4   5      377.07      360.65     22.06 o 
  -2   4   5      748.63      747.33     14.03 o 
  -1   4   5      576.18      609.13     10.69 o 
   0   4   5     1128.97     1102.24     14.34 o 
   1   4   5      876.23      900.96     12.06 o 
   2   4   5       22.88       21.69      3.57 o 
   3   4   5       19.85       23.26      2.68 o 
   4   4   5       85.78       81.72      5.44 o 
   5   4   5      527.47      503.92     12.72 o 
   6   4   5        2.33       -3.78      2.86 o 
   7   4   5      120.19      119.29      7.43 o 
   8   4   5       13.92        7.82      6.15 o 
   9   4   5        9.29        3.13      6.27 o 
  10   4   5        3.88       -3.85      6.89 o 
  -6   5   5       53.04       47.92      7.76 o 
  -5   5   5       75.50       86.04      9.02 o 
  -4   5   5       11.20        4.41      4.52 o 
  -3   5   5      762.44      717.50     16.64 o 
  -2   5   5      854.21      859.10     13.72 o 
  -1   5   5      145.80      150.88      5.77 o 
   0   5   5        0.49       -0.58      2.08 o 
   1   5   5       93.08       84.76      5.43 o 
   2   5   5     1955.21     1923.03     19.87 o 
   3   5   5        1.85        2.47      1.90 o 
   4   5   5      583.57      563.35     13.07 o 
   5   5   5      126.45      142.84      8.64 o 
   6   5   5      279.67      267.09      9.97 o 
   7   5   5       46.44       44.84      7.71 o 
   8   5   5      108.94      106.39     12.23 o 
   9   5   5      171.85      189.03     15.04 o 
  10   5   5        7.04        0.92      7.01 o 
  -6   6   5       72.55       98.19     14.86 o 
  -5   6   5      373.78      377.08     20.97 o 
  -4   6   5        3.21        4.51      6.62 o 
  -3   6   5        3.88       -1.67      4.18 o 
  -2   6   5      121.89      126.69      5.96 o 
  -1   6   5      392.82      410.38     11.35 o 
   0   6   5       23.54       28.51      3.48 o 
   1   6   5     1008.74     1074.37     14.22 o 
   2   6   5     1179.97     1196.85     14.94 o 
   3   6   5     1022.37     1085.75     14.16 o 
   4   6   5       38.16       25.71      4.15 o 
   5   6   5        1.01       -2.79      2.96 o 
   6   6   5      146.71      156.28      7.96 o 
   7   6   5       80.73       61.95      8.43 o 
   8   6   5      109.87      105.51      8.78 o 
   9   6   5      132.10      118.68     13.90 o 
  -5   7   5       97.04      129.48     16.02 o 
  -4   7   5      164.40      173.04     14.23 o 
  -3   7   5       21.28       16.68      8.00 o 
  -2   7   5        7.27       -2.21      4.92 o 
  -1   7   5      598.62      603.97     15.20 o 
   0   7   5      172.65      179.15     22.36 o 
   1   7   5       17.98       27.78      5.31 o 
   2   7   5        0.69       -0.09      3.61 o 
   3   7   5      124.43      129.71     11.01 o 
   4   7   5      321.96      286.83     16.26 o 
   5   7   5      230.36      184.17     13.54 o 
   6   7   5      137.91      130.92      7.63 o 
   7   7   5      116.88      127.09     10.04 o 
   8   7   5      141.61      148.67      9.21 o 
   9   7   5        0.61       -5.64      6.80 o 
  -4   8   5      166.75      187.03     15.84 o 
  -3   8   5      301.04      317.35     18.83 o 
  -2   8   5        9.38        6.65      6.83 o 
  -1   8   5       39.13       33.54      9.58 o 
   0   8   5      488.73      513.84     14.54 o 
   1   8   5      461.27      470.83     13.67 o 
   2   8   5        8.99        6.60      3.95 o 
   3   8   5      182.73      201.13      8.89 o 
   4   8   5      110.52      117.82     12.95 o 
   5   8   5      203.55      189.51     14.74 o 
   6   8   5        1.45        2.66      6.27 o 
   7   8   5      101.33      119.13     13.93 o 
   8   8   5      171.97      193.42     16.23 o 
  -4   9   5        6.47       -0.09      7.82 o 
  -3   9   5      262.97      252.10     17.72 o 
  -2   9   5      316.45      327.64     19.12 o 
  -1   9   5        0.24       -2.91      4.40 o 
   0   9   5      158.02      153.90     19.48 o 
   1   9   5      228.29      221.18     19.03 o 
   2   9   5        7.99        5.98      4.26 o 
   3   9   5       41.10       32.22     11.44 o 
   4   9   5       60.95       59.73     10.77 o 
   5   9   5      332.43      325.85     19.66 o 
   6   9   5       47.84       51.23     11.04 o 
   7   9   5      123.50      113.61     14.68 o 
   8   9   5       81.04       86.10     13.90 o 
  -3  10   5        1.29       -5.79      6.12 o 
  -2  10   5      175.92      180.41     15.51 o 
  -1  10   5        2.32       -0.48      7.58 o 
   0  10   5       23.31       11.91      5.46 o 
   1  10   5       13.52        3.06      7.98 o 
   2  10   5      113.71      132.64     16.84 o 
   3  10   5      143.50      138.31     13.40 o 
   4  10   5        1.01       -0.33      6.98 o 
   5  10   5      133.18      122.65     15.75 o 
   6  10   5       97.87       91.65     13.84 o 
   7  10   5       78.63      100.21     14.98 o 
  -1  11   5       62.90       67.43     12.56 o 
   0  11   5       39.81       30.02      6.81 o 
   1  11   5       37.68       18.55      6.15 o 
   2  11   5        4.53        7.70      5.23 o 
   3  11   5      115.41      104.72     14.29 o 
   4  11   5       54.19       39.38     10.68 o 
   5  11   5        1.39        1.28      7.37 o 
   6  11   5      188.01      197.92     17.51 o 
   0  12   5       39.32       51.00      8.50 o 
   1  12   5       12.00        8.69      5.89 o 
   2  12   5        1.15       -8.29      7.49 o 
   3  12   5       39.73       32.34     10.65 o 
   4  12   5      167.67      113.61     15.93 o 
   5  12   5       10.45        8.56      8.77 o 
  -2 -10   6      264.70      276.21     20.73 o 
  -1 -10   6       44.22       41.53     11.70 o 
   0 -10   6       23.42       12.89      9.46 o 
   1 -10   6       50.89       46.45     11.72 o 
   2 -10   6       66.74       66.29     12.98 o 
   3 -10   6       37.07       23.00     10.50 o 
  -4  -9   6      231.43      245.99     19.75 o 
  -3  -9   6       28.36       26.08     10.32 o 
  -2  -9   6      188.28      195.03     16.68 o 
  -1  -9   6       79.43       37.56     10.59 o 
   0  -9   6       27.63       25.78      9.58 o 
   1  -9   6       36.69       23.21      8.95 o 
   2  -9   6       67.90       49.14     10.80 o 
   3  -9   6       78.09       68.53     12.53 o 
   4  -9   6       25.67       13.01      8.62 o 
  -5  -8   6       58.66       46.84     11.25 o 
  -4  -8   6      250.49      235.51     17.96 o 
  -3  -8   6      109.84      135.63     16.80 o 
  -2  -8   6      160.90      152.01     14.35 o 
  -1  -8   6      116.44      120.59     14.62 o 
   0  -8   6      241.89      254.19     16.89 o 
   1  -8   6       66.74       81.36     12.53 o 
   2  -8   6       73.88       84.43     12.17 o 
   3  -8   6       56.14       60.80     11.16 o 
   4  -8   6      138.92      144.82     14.11 o 
   5  -8   6       47.63       36.49     10.83 o 
   6  -8   6       13.55        1.88      7.61 o 
  -5  -7   6       23.87       16.47     11.10 o 
  -4  -7   6       15.60       10.65     10.23 o 
  -3  -7   6      492.18      488.33     17.07 o 
  -2  -7   6      175.43      176.24      9.93 o 
  -1  -7   6       15.84       18.79      5.30 o 
   0  -7   6       55.55       58.33      6.57 o 
   1  -7   6       62.85       69.14     16.05 o 
   2  -7   6      314.61      301.78     16.62 o 
   3  -7   6       31.54       26.67      8.23 o 
   4  -7   6      207.63      195.33     14.68 o 
   5  -7   6       55.18       63.43     11.55 o 
   6  -7   6       39.84       23.93      8.44 o 
  -6  -6   6       17.85        8.29      9.49 o 
  -5  -6   6      615.50      622.50     27.95 o 
  -4  -6   6       18.16       39.35     12.05 o 
  -3  -6   6       99.77      111.67     14.53 o 
  -2  -6   6        4.81        4.65      4.79 o 
  -1  -6   6      112.18      120.00      8.05 o 
   0  -6   6      423.98      394.57     12.34 o 
   1  -6   6      475.70      480.65     14.20 o 
   2  -6   6      463.15      444.75     12.63 o 
   3  -6   6      354.81      339.67     11.26 o 
   4  -6   6      139.30      128.80      7.64 o 
   5  -6   6       44.06       54.59     15.69 o 
   6  -6   6      130.58      125.63     13.52 o 
   7  -6   6       26.23       23.96      8.41 o 
  -6  -5   6      192.57      202.70     17.72 o 
  -5  -5   6      161.60      188.40     18.53 o 
  -4  -5   6      348.80      374.21     20.71 o 
  -3  -5   6      225.19      206.37     15.39 o 
  -2  -5   6        0.86        8.11      7.04 o 
  -1  -5   6     1361.50     1342.96     39.95 o 
   0  -5   6      804.14      767.32     16.74 o 
   1  -5   6        7.44        5.69      5.39 o 
   2  -5   6      253.48      240.75     17.33 o 
   3  -5   6      228.40      225.48      8.85 o 
   4  -5   6      857.98      855.37     18.01 o 
   5  -5   6       50.83       38.27     12.25 o 
   6  -5   6      516.86      542.63     22.26 o 
   7  -5   6       27.44       49.29     10.02 o 
   8  -5   6       31.19       39.86     10.32 o 
  -6  -4   6       10.45        1.64      8.77 o 
  -5  -4   6       13.29       14.92      8.77 o 
  -4  -4   6      280.22      270.84     17.45 o 
  -3  -4   6     2211.66     2390.70     52.39 o 
  -2  -4   6       39.88       43.59     10.11 o 
  -1  -4   6      804.73      833.61     26.05 o 
   0  -4   6      772.61      774.01     18.09 o 
   1  -4   6      803.22      751.80     15.38 o 
   2  -4   6      231.31      222.98      8.34 o 
   3  -4   6      818.94      822.75     19.63 o 
   4  -4   6      220.83      233.36     18.75 o 
   5  -4   6       59.16       56.25      5.97 o 
   6  -4   6       61.64       63.31     10.26 o 
   7  -4   6      104.17      140.19     14.71 o 
   8  -4   6       14.07       15.07      8.09 o 
  -7  -3   6       87.73      106.57     17.07 o 
  -5  -3   6      226.54      207.44     16.26 o 
  -4  -3   6       77.48       98.75     12.98 o 
  -3  -3   6      753.90      745.68     26.70 o 
  -2  -3   6     2206.07     2237.14     47.85 o 
  -1  -3   6       59.53       61.79      9.52 o 
   0  -3   6       97.60       86.88     10.56 o 
   1  -3   6     1221.69     1213.96     19.60 o 
   2  -3   6      304.59      285.66      8.93 o 
   3  -3   6        4.81       -1.54      2.59 o 
   4  -3   6      233.36      240.54      8.55 o 
   5  -3   6       89.57       96.65      6.41 o 
   6  -3   6      140.84      146.01     11.67 o 
   7  -3   6        9.10        3.40      6.30 o 
   8  -3   6       90.08       75.63     12.56 o 
   9  -3   6       68.52       83.24     13.72 o 
  -7  -2   6       64.49       75.30     14.89 o 
  -6  -2   6      337.77      324.75     20.59 o 
  -5  -2   6      618.69      636.19     26.64 o 
  -4  -2   6      818.75      861.17     29.63 o 
  -3  -2   6        5.17        1.70      6.65 o 
  -2  -2   6     1060.91     1029.29     30.10 o 
  -1  -2   6      721.67      697.35     23.27 o 
   0  -2   6      371.63      393.16     16.53 o 
   1  -2   6      163.40      148.34      9.98 o 
   2  -2   6     1082.85     1034.25     24.14 o 
   3  -2   6      118.11      108.00      5.72 o 
   4  -2   6       25.41       27.42      7.85 o 
   5  -2   6      173.72      157.96     13.53 o 
   6  -2   6      262.94      260.48     14.89 o 
   7  -2   6      204.98      209.95     14.74 o 
   8  -2   6        6.45        9.46      7.31 o 
   9  -2   6      216.38      227.25     17.36 o 
  -7  -1   6       38.39       32.64     11.64 o 
  -6  -1   6        1.22       -4.56      7.40 o 
  -5  -1   6      166.39      153.11     14.11 o 
  -4  -1   6       63.59       41.26     10.20 o 
  -3  -1   6        0.93       -7.07      4.71 o 
  -2  -1   6       30.32       24.58      8.23 o 
  -1  -1   6      956.51      844.08     25.51 o 
   0  -1   6      739.53      699.86     22.02 o 
   1  -1   6      447.02      551.70     18.50 o 
   2  -1   6       99.33      105.97      4.87 o 
   3  -1   6        5.15       -0.76      2.21 o 
   4  -1   6        1.24       -0.31      2.10 o 
   5  -1   6        0.04       -3.85      3.79 o 
   6  -1   6      416.16      448.74     19.18 o 
   7  -1   6      640.11      657.79     25.36 o 
   8  -1   6       89.59       91.68     12.95 o 
   9  -1   6       25.55       21.36      9.16 o 
  -7   0   6      113.04      166.42     18.77 o 
  -6   0   6       40.31       30.34     10.62 o 
  -5   0   6        4.20       -0.92      6.86 o 
  -4   0   6      137.87      151.83     15.16 o 
  -3   0   6      288.40      287.10     16.05 o 
  -2   0   6      331.35      289.75     15.69 o 
  -1   0   6     1120.63     1154.18     30.16 o 
   0   0   6      708.08      587.50     20.02 o 
   1   0   6      202.14      249.54     12.38 o 
   2   0   6        1.60       -0.67      1.52 o 
   3   0   6       15.72       22.43      2.84 o 
   4   0   6     1734.43     1750.84     25.29 o 
   5   0   6      270.04      288.94      9.52 o 
   6   0   6       23.49       17.86      5.47 o 
   7   0   6      115.73      130.88     11.99 o 
   8   0   6      164.30      159.41     13.75 o 
   9   0   6       85.47       70.71     12.50 o 
  -7   1   6       26.89       37.53     11.84 o 
  -6   1   6       79.48       48.45     12.20 o 
  -5   1   6      102.46       97.74     13.49 o 
  -4   1   6        0.83       -0.30      6.30 o 
  -3   1   6     1273.11     1215.22     32.73 o 
  -2   1   6      248.80      265.08     14.68 o 
  -1   1   6      547.15      548.12     20.02 o 
   0   1   6      200.82      198.65      7.92 o 
   1   1   6      463.65      418.53     10.87 o 
   2   1   6     1256.04     1250.43     19.93 o 
   3   1   6      335.55      336.50     13.78 o 
   4   1   6     1687.55     1717.04     25.02 o 
   5   1   6      527.62      495.44     20.81 o 
   6   1   6      162.00      145.12     17.47 o 
   7   1   6       37.68       27.18      7.82 o 
   8   1   6      113.46      118.50     13.81 o 
   9   1   6       67.33       63.13     12.38 o 
  10   1   6        0.72       -1.61      6.24 o 
  -6   2   6       39.17       44.96     11.84 o 
  -5   2   6      218.80      235.82     11.37 o 
  -4   2   6       21.33       19.55      5.33 o 
  -3   2   6      401.59      382.78     17.17 o 
  -2   2   6       91.79       94.49      7.20 o 
  -1   2   6      943.83      965.35     14.13 o 
   0   2   6       35.23       31.33      3.38 o 
   1   2   6     1932.29     1950.39     26.75 o 
   2   2   6      893.79      877.12     16.10 o 
   3   2   6      115.45      105.81      5.88 o 
   4   2   6        0.13       -2.39      2.52 o 
   5   2   6      407.60      403.88     12.83 o 
   6   2   6      168.39      159.03      8.79 o 
   7   2   6       22.76       21.15      4.46 o 
   8   2   6       17.00       15.84      7.46 o 
   9   2   6       82.56       94.40     13.46 o 
  10   2   6        6.64        7.25      8.35 o 
  -6   3   6       17.11       12.54     10.44 o 
  -5   3   6       53.68       70.85      8.33 o 
  -4   3   6      110.03      132.55     11.07 o 
  -3   3   6      153.14      155.37      8.31 o 
  -2   3   6      675.85      682.43     12.27 o 
  -1   3   6     1516.69     1560.10     19.21 o 
   0   3   6      585.45      623.28     10.60 o 
   1   3   6       20.43       18.66      2.57 o 
   2   3   6       79.69       79.69      4.65 o 
   3   3   6     1093.67     1098.25     23.79 o 
   4   3   6      466.08      431.52     27.45 o 
   5   3   6      107.75      105.56      6.38 o 
   6   3   6      458.55      427.27     12.38 o 
   7   3   6       88.19       83.44      7.12 o 
   8   3   6       91.20       88.07     11.75 o 
   9   3   6       12.82        6.86      7.07 o 
  10   3   6       88.03      104.15     14.95 o 
  -6   4   6       10.62        0.64      5.51 o 
  -5   4   6       32.34       41.39      9.16 o 
  -4   4   6      529.33      541.40     15.92 o 
  -3   4   6      292.37      304.00     12.47 o 
  -2   4   6       69.95       53.27      4.95 o 
  -1   4   6      293.32      290.12      7.86 o 
   0   4   6      456.97      474.24      9.51 o 
   1   4   6     1130.85     1152.98     14.74 o 
   2   4   6      215.24      217.39      6.81 o 
   3   4   6     1175.54     1173.02     19.69 o 
   4   4   6      748.30      767.33     16.01 o 
   5   4   6      211.72      209.32      8.77 o 
   6   4   6        1.69       -1.37      3.09 o 
   7   4   6      303.90      322.49     11.49 o 
   8   4   6       12.63        6.09      6.15 o 
   9   4   6        6.19       -3.58      6.12 o 
  10   4   6       53.39       43.62     11.37 o 
  -6   5   6       38.70       19.24     11.86 o 
  -5   5   6       42.23       33.29      7.37 o 
  -4   5   6      156.83      144.89      9.13 o 
  -3   5   6      320.52      301.00     11.54 o 
  -2   5   6      458.52      468.66     10.61 o 
  -1   5   6       10.24        9.30      3.17 o 
   0   5   6      439.11      438.95      9.39 o 
   1   5   6      198.25      204.58      6.16 o 
   2   5   6        6.15        4.85      2.24 o 
   3   5   6      155.34      164.46     13.96 o 
   4   5   6      241.57      256.19      9.35 o 
   5   5   6      705.37      707.22     16.04 o 
   6   5   6        1.35       -4.52      3.02 o 
   7   5   6      129.97      132.10     10.26 o 
   8   5   6       41.15       37.25      8.23 o 
   9   5   6       29.50       32.01      9.31 o 
  -5   6   6       68.41       71.42     13.04 o 
  -4   6   6        1.33        6.27      7.19 o 
  -3   6   6       80.76       84.73      8.26 o 
  -2   6   6      632.92      669.20     13.65 o 
  -1   6   6      111.59      109.45      5.72 o 
   0   6   6      282.57      254.18      7.42 o 
   1   6   6      359.30      354.05      8.25 o 
   2   6   6     1169.36     1213.10     24.35 o 
   3   6   6      591.41      615.36     13.88 o 
   4   6   6      294.02      286.37      9.81 o 
   5   6   6       16.09       13.77      4.11 o 
   6   6   6       40.47       60.81     10.80 o 
   7   6   6       19.36       16.96      5.04 o 
   8   6   6       34.90       33.75      6.26 o 
   9   6   6      167.66      179.48     14.86 o 
  -5   7   6      249.29      255.17     18.86 o 
  -4   7   6       52.36       56.09     11.78 o 
  -3   7   6       15.82       11.16      7.10 o 
  -2   7   6      135.31      132.52     12.14 o 
  -1   7   6      770.48      800.35     18.14 o 
   0   7   6      518.73      550.52     14.56 o 
   1   7   6      186.45      185.98     18.94 o 
   2   7   6      459.54      479.26     17.53 o 
   3   7   6       26.53       38.01      8.23 o 
   4   7   6        0.31       -5.04      4.30 o 
   5   7   6       43.85       34.19      8.89 o 
   6   7   6       98.86      120.38      7.58 o 
   7   7   6      309.52      309.26     33.53 o 
   8   7   6        6.85        6.26      4.84 o 
   9   7   6       81.08       71.07     12.50 o 
  -4   8   6       71.47       67.96     12.53 o 
  -3   8   6       82.37      112.12     14.68 o 
  -2   8   6      137.58      154.87     15.25 o 
  -1   8   6       56.43       67.28      7.35 o 
   0   8   6      262.54      297.78     11.56 o 
   1   8   6       28.15       26.75      5.55 o 
   2   8   6      135.94      123.27      7.43 o 
   3   8   6       16.93       17.01      7.28 o 
   4   8   6      206.06      242.44     16.38 o 
   5   8   6      100.87       84.40     12.05 o 
   6   8   6       64.70       81.72     12.65 o 
   7   8   6       43.44       58.06     11.99 o 
   8   8   6      104.81      108.81     15.04 o 
  -3   9   6       35.09       42.28     11.55 o 
  -2   9   6       69.87       83.06     13.28 o 
  -1   9   6       50.59       51.59      7.19 o 
   0   9   6      130.22      134.22      8.88 o 
   1   9   6      222.09      228.75     10.61 o 
   2   9   6       12.32       10.23      7.28 o 
   3   9   6        0.56        6.74      7.31 o 
   4   9   6        8.75       16.50      8.03 o 
   5   9   6      103.10      108.78     14.23 o 
   6   9   6       41.13       38.07     10.44 o 
   7   9   6       85.79       86.88     14.56 o 
   8   9   6      180.01      170.03     16.95 o 
  -2  10   6       59.00       65.96     12.29 o 
  -1  10   6        4.03       -5.70      7.28 o 
   0  10   6       52.57       50.13      7.42 o 
   1  10   6      158.26      164.98      9.76 o 
   2  10   6       22.41       18.32      8.98 o 
   3  10   6        3.69        3.61      6.92 o 
   4  10   6        3.45       -3.52      5.82 o 
   5  10   6      177.08      188.76     16.80 o 
   6  10   6      115.05      103.53     14.80 o 
   7  10   6       19.04       27.12     10.26 o 
  -1  11   6       33.22       46.54     11.46 o 
   0  11   6       10.27        2.05      5.74 o 
   1  11   6        0.13       -1.22      4.76 o 
   2  11   6       86.87      112.98     14.68 o 
   3  11   6      110.92      129.63     15.90 o 
   4  11   6        7.57       -2.57      7.19 o 
   5  11   6       92.55       78.35     13.99 o 
   6  11   6       37.02       39.80     11.78 o 
   2  12   6       41.40       31.56     11.43 o 
   3  12   6      112.44      101.97     15.22 o 
   4  12   6       20.39       15.78      9.25 o 
   0 -10   7        0.07       -2.27      8.11 o 
   1 -10   7      166.11      159.47     17.93 o 
  -3  -9   7       17.30        8.59      8.86 o 
  -2  -9   7      167.32      175.31     16.56 o 
  -1  -9   7      355.16      379.41     22.23 o 
   0  -9   7        5.21       -0.42      7.58 o 
   1  -9   7        6.03       -8.89      6.65 o 
   2  -9   7       12.66        9.64      7.85 o 
   3  -9   7       65.41       55.40     12.11 o 
   4  -9   7       26.31       17.01      9.82 o 
  -4  -8   7      109.55       99.11     15.22 o 
  -3  -8   7      162.14      164.27     15.81 o 
  -2  -8   7        4.05       -3.04      7.01 o 
  -1  -8   7      141.65      138.22     15.72 o 
   0  -8   7       15.02       28.22      9.28 o 
   1  -8   7       73.44       92.58     13.16 o 
   2  -8   7       15.76       15.04      7.52 o 
   3  -8   7      216.79      200.58     15.28 o 
   4  -8   7      176.76      179.16     15.28 o 
  -4  -7   7      225.22      253.26     19.45 o 
  -3  -7   7      203.80      196.98     12.14 o 
  -2  -7   7      232.01      246.71     11.95 o 
  -1  -7   7       41.99       29.23      8.65 o 
   0  -7   7      245.62      242.35     10.66 o 
   1  -7   7      359.66      345.35     12.49 o 
   2  -7   7      123.52      115.71      8.08 o 
   3  -7   7      144.34      158.03     12.95 o 
   4  -7   7      205.48      196.07     14.56 o 
  -5  -6   7       83.70       65.61     15.16 o 
  -4  -6   7        0.03       -3.73      8.80 o 
  -3  -6   7      180.60      172.50     15.22 o 
  -2  -6   7      497.99      527.35     16.41 o 
  -1  -6   7      493.96      525.68     15.62 o 
   0  -6   7      101.76      126.90      9.39 o 
   1  -6   7     1153.02     1167.50     22.23 o 
   2  -6   7      283.07      291.24     10.79 o 
   3  -6   7      141.80      136.95      7.91 o 
   4  -6   7       84.89       87.78     13.44 o 
   5  -6   7       93.75      110.12     12.41 o 
   6  -6   7       78.67       72.47     10.95 o 
   7  -6   7        0.47       -0.54      5.94 o 
  -5  -5   7      498.49      546.48     27.42 o 
  -4  -5   7      365.78      371.98     22.32 o 
  -3  -5   7        2.89       -3.07      7.37 o 
  -2  -5   7      172.76      157.29     13.81 o 
  -1  -5   7     1005.75     1048.68     21.99 o 
   0  -5   7      986.26      981.12     24.96 o 
   1  -5   7      214.18      208.66      9.28 o 
   2  -5   7      512.18      515.78     31.51 o 
   3  -5   7        6.00       -1.18      3.44 o 
   4  -5   7      280.63      271.59     11.22 o 
   5  -5   7      101.87      128.89     12.74 o 
   6  -5   7      101.94      147.14     14.44 o 
   7  -5   7       20.29       23.33      9.10 o 
  -6  -4   7       24.98        6.59     10.53 o 
  -5  -4   7      240.18      226.89     18.29 o 
  -4  -4   7      359.08      402.77     22.53 o 
  -3  -4   7      837.37      817.11     30.22 o 
  -2  -4   7      109.83      104.03     13.60 o 
  -1  -4   7      542.23      547.64     22.58 o 
   0  -4   7      451.24      448.88     17.33 o 
   1  -4   7       49.46       58.75      6.27 o 
   2  -4   7       77.50       85.82      8.74 o 
   3  -4   7      563.95      576.11     14.00 o 
   4  -4   7      131.51      120.15      7.46 o 
   5  -4   7       84.37       75.90     10.38 o 
   6  -4   7       82.56      123.54     13.54 o 
   7  -4   7        6.48       12.17      8.09 o 
   8  -4   7       46.23       47.47     10.74 o 
  -6  -3   7       68.35       32.13     12.17 o 
  -5  -3   7        0.10      -10.70      7.13 o 
  -4  -3   7      184.86      182.29     15.87 o 
  -3  -3   7      710.51      711.82     27.90 o 
  -2  -3   7       19.68        8.71      8.83 o 
  -1  -3   7        3.87        2.95      6.68 o 
   0  -3   7       16.85       14.32      7.04 o 
   1  -3   7      750.73      752.99     15.73 o 
   2  -3   7       77.94       79.63      6.31 o 
   3  -3   7      492.02      499.99     12.42 o 
   4  -3   7       31.36       26.04      4.56 o 
   5  -3   7       76.40       69.07      9.88 o 
   6  -3   7       59.64       56.33      9.64 o 
   7  -3   7       79.73       63.34     11.04 o 
   8  -3   7      105.57      124.26     15.07 o 
  -6  -2   7      697.66      696.19     30.94 o 
  -5  -2   7      114.21      103.94     15.60 o 
  -4  -2   7      464.75      433.61     22.44 o 
  -3  -2   7      244.07      228.17     16.74 o 
  -2  -2   7      154.37      180.32     14.62 o 
  -1  -2   7      152.83      166.74     13.31 o 
   0  -2   7        2.39       -1.22      5.37 o 
   1  -2   7     1197.28     1199.33     19.90 o 
   2  -2   7      396.36      364.31     10.06 o 
   3  -2   7      185.53      202.20      7.53 o 
   4  -2   7        3.32       -2.95      4.06 o 
   5  -2   7       62.73       75.96     10.77 o 
   6  -2   7      201.39      190.55     13.49 o 
   7  -2   7        7.46       -0.54      5.94 o 
   8  -2   7       92.43      141.83     16.11 o 
   9  -2   7       17.86       32.88     10.59 o 
  -6  -1   7      397.12      407.81     24.08 o 
  -5  -1   7        2.08       -6.53      7.01 o 
  -4  -1   7      118.42      113.58     14.71 o 
  -3  -1   7       10.67       13.69      7.97 o 
  -2  -1   7       17.38       15.07      7.40 o 
  -1  -1   7     1738.50     1768.77     41.14 o 
   0  -1   7       13.15       12.29      6.53 o 
   1  -1   7      441.80      424.22     17.66 o 
   2  -1   7      266.69      269.05     14.10 o 
   3  -1   7      716.73      714.32     13.28 o 
   4  -1   7        4.11       -0.03      4.59 o 
   5  -1   7      400.04      429.35     18.65 o 
   6  -1   7      336.65      320.48     17.07 o 
   7  -1   7      131.75      140.88     14.56 o 
   8  -1   7       19.72       14.41      8.32 o 
   9  -1   7       28.91       26.14      9.70 o 
  -6   0   7       31.13       29.18     11.13 o 
  -5   0   7       48.46       48.78     11.81 o 
  -4   0   7      166.54      155.17     16.17 o 
  -3   0   7       39.48       43.14      9.99 o 
  -2   0   7      222.42      235.24     15.54 o 
  -1   0   7      110.25      128.94     13.25 o 
   0   0   7      948.25     1027.38     28.97 o 
   1   0   7       44.37       32.85      7.40 o 
   2   0   7      623.37      615.38     11.64 o 
   3   0   7      909.35      883.16     24.73 o 
   4   0   7      239.87      216.60      8.76 o 
   5   0   7        2.04        5.01      3.66 o 
   6   0   7      121.24      139.18     11.75 o 
   7   0   7      299.67      268.57     16.50 o 
   8   0   7       20.06       17.01      7.97 o 
   9   0   7        0.69       12.05      8.17 o 
  -6   1   7       35.70       37.44     11.90 o 
  -5   1   7        0.49        1.49      8.03 o 
  -4   1   7       62.66       54.60     11.78 o 
  -3   1   7       50.24       70.80     11.72 o 
  -2   1   7      318.67      311.32     17.30 o 
  -1   1   7      110.70       88.07     11.37 o 
   0   1   7     1784.46     1764.65     39.20 o 
   1   1   7     1137.37     1203.39     21.06 o 
   2   1   7        9.10        4.09      3.14 o 
   3   1   7        4.86        2.38      2.89 o 
   4   1   7      547.84      523.43     13.42 o 
   5   1   7      691.04      705.11     16.19 o 
   6   1   7        1.12        1.60      3.45 o 
   7   1   7      146.07      144.85     14.63 o 
   8   1   7       65.53       62.77     11.37 o 
   9   1   7       33.51       27.90      9.25 o 
  -6   2   7       49.29       27.18     11.49 o 
  -5   2   7       97.91       80.17     13.54 o 
  -4   2   7       22.25       19.78      8.20 o 
  -3   2   7      690.03      673.30     25.69 o 
  -2   2   7      593.76      638.22     24.08 o 
  -1   2   7        2.79        9.82      6.15 o 
   0   2   7      394.01      392.00     11.74 o 
   1   2   7      672.17      651.25     21.29 o 
   2   2   7     1282.57     1302.77     21.86 o 
   3   2   7      124.34      119.17      6.66 o 
   4   2   7      450.63      446.17     12.35 o 
   5   2   7      653.90      673.60     15.78 o 
   6   2   7       54.90       62.67      6.76 o 
   7   2   7        3.75        4.03      5.58 o 
   8   2   7      145.23      142.16     13.01 o 
   9   2   7      141.26      152.42     16.14 o 
  10   2   7        0.87       -3.76      7.19 o 
  -6   3   7       40.02       46.21     12.71 o 
  -5   3   7      165.48      168.77     10.65 o 
  -4   3   7        0.32       -2.22      4.69 o 
  -3   3   7      263.22      242.81     10.78 o 
  -2   3   7      486.32      481.57     13.84 o 
  -1   3   7      456.01      455.06     11.28 o 
   0   3   7      368.02      357.88      8.51 o 
   1   3   7      280.35      267.17      6.81 o 
   2   3   7      795.86      807.89     16.59 o 
   3   3   7        2.15       -2.90      2.79 o 
   4   3   7      200.68      185.77      8.38 o 
   5   3   7      252.53      258.85      9.95 o 
   6   3   7      650.52      621.35     15.83 o 
   7   3   7      105.93      113.68      8.13 o 
   8   3   7       21.06        5.31      6.74 o 
   9   3   7       51.20       55.97     10.89 o 
  10   3   7        1.32        0.18      8.00 o 
  -5   4   7       93.68      101.44     10.25 o 
  -4   4   7      141.84      144.15     10.03 o 
  -3   4   7       63.84       66.86      8.01 o 
  -2   4   7      152.83      153.52      6.78 o 
  -1   4   7      916.78      951.96     15.30 o 
   0   4   7      631.37      659.88     11.96 o 
   1   4   7        1.80       -1.17      2.93 o 
   2   4   7      574.44      568.75     13.80 o 
   3   4   7      608.79      607.57     14.43 o 
   4   4   7      568.72      592.11     14.56 o 
   5   4   7        3.34       -1.70      3.39 o 
   6   4   7      148.14      161.45     12.74 o 
   7   4   7       34.36       25.43      5.92 o 
   8   4   7        0.78        0.78      5.79 o 
   9   4   7        0.27       -7.79      5.19 o 
  -5   5   7       26.30       25.95     10.05 o 
  -4   5   7      429.39      453.34     15.70 o 
  -3   5   7      493.07      494.85     15.38 o 
  -2   5   7        1.88        3.12      3.86 o 
  -1   5   7      216.99      208.80     13.97 o 
   0   5   7      356.58      367.55      9.58 o 
   1   5   7      910.88      968.07     15.34 o 
   2   5   7       11.35        6.39      3.70 o 
   3   5   7      723.78      748.82     16.27 o 
   4   5   7      289.73      293.05     10.47 o 
   5   5   7       16.96       12.40      4.98 o 
   6   5   7       26.72       23.68      5.14 o 
   7   5   7      110.05      124.71      9.15 o 
   8   5   7       92.89      105.69      8.78 o 
   9   5   7       20.01       13.75      7.55 o 
  -4   6   7       82.71       79.84     13.10 o 
  -3   6   7      116.36      134.67     14.83 o 
  -2   6   7      119.31      131.16      8.87 o 
  -1   6   7       53.96       50.38      5.19 o 
   0   6   7       49.43       56.87      5.96 o 
   1   6   7      101.75      116.07      5.91 o 
   2   6   7      269.63      278.28     10.02 o 
   3   6   7       18.85       18.24      7.50 o 
   4   6   7      242.96      265.31     10.07 o 
   5   6   7       88.21      112.65     10.50 o 
   6   6   7       32.47       41.52      6.32 o 
   7   6   7        0.48       -5.19      3.46 o 
   8   6   7       10.57       11.94      5.15 o 
   9   6   7       54.15       56.18     10.98 o 
  -4   7   7        0.46        9.64      8.29 o 
  -3   7   7       52.79       67.43     11.46 o 
  -2   7   7       67.59       82.76     11.34 o 
  -1   7   7       18.58       11.63      7.31 o 
   0   7   7      271.68      259.37     10.44 o 
   1   7   7      144.07      132.38      7.50 o 
   2   7   7      189.08      210.09     14.62 o 
   3   7   7      322.33      338.05     18.86 o 
   4   7   7      169.68      150.34     13.40 o 
   5   7   7       32.96       46.81      9.99 o 
   6   7   7        1.32        1.31      6.35 o 
   7   7   7      128.00      133.99     15.57 o 
   8   7   7        0.20       -3.64      6.50 o 
  -3   8   7       50.99       45.83     10.98 o 
  -2   8   7       80.58       66.98     11.16 o 
  -1   8   7       77.68       74.00     15.08 o 
   0   8   7      117.75      118.32      8.31 o 
   1   8   7        0.73        3.07      6.21 o 
   2   8   7      581.00      598.42     24.91 o 
   3   8   7      140.04      137.95     13.37 o 
   4   8   7       20.37       25.00      8.89 o 
   5   8   7        0.88       -4.98      6.38 o 
   6   8   7       38.57       49.88     10.71 o 
   7   8   7      180.18      198.13     17.07 o 
   8   8   7        4.31       -5.04      7.16 o 
  -2   9   7        2.01       -6.09      6.74 o 
  -1   9   7        0.53       -7.13      5.70 o 
   0   9   7      184.32      206.98     10.57 o 
   1   9   7        1.88       -4.45      6.53 o 
   2   9   7       38.09       23.63      9.31 o 
   3   9   7       34.37       50.75     11.25 o 
   4   9   7      149.78      183.30     15.84 o 
   5   9   7       69.75       75.57     12.98 o 
   6   9   7      169.17      156.30     17.66 o 
   7   9   7       53.31       52.78     12.23 o 
   8   9   7       14.43       18.05     10.38 o 
  -1  10   7       14.96       12.59      8.35 o 
   0  10   7       20.93       13.96      8.68 o 
   1  10   7      145.19      144.82     14.44 o 
   2  10   7      118.93      111.61     14.38 o 
   3  10   7       13.39        5.91      8.26 o 
   4  10   7      222.61      220.69     17.93 o 
   5  10   7       53.42       31.48     10.44 o 
   6  10   7       11.43        9.52      9.82 o 
   7  10   7       12.25       10.11      9.37 o 
   1  11   7      118.09      123.34     15.72 o 
   2  11   7      222.80      217.79     17.87 o 
   3  11   7        3.55       -0.54      7.76 o 
   4  11   7       12.53       -2.39      7.64 o 
   5  11   7       57.39       45.62     12.14 o 
  -1  -9   8      170.72      149.62     18.08 o 
   0  -9   8       39.68       30.25     11.22 o 
   1  -9   8       31.96       16.74      9.34 o 
   2  -9   8      110.01      114.65     15.57 o 
  -2  -8   8       52.82       61.52     13.22 o 
  -1  -8   8      441.79      480.75     24.79 o 
   0  -8   8      128.85      121.96     15.04 o 
   1  -8   8       24.40       11.84      8.44 o 
   2  -8   8       87.21      103.29     14.08 o 
   3  -8   8      468.33      461.18     23.06 o 
  -3  -7   8      386.55      431.38     18.03 o 
  -2  -7   8        9.37        4.05      5.77 o 
  -1  -7   8       62.66       65.70      8.34 o 
   0  -7   8      169.39      167.11      9.85 o 
   1  -7   8      504.00      495.37     15.35 o 
   2  -7   8       37.22       22.41      7.32 o 
   3  -7   8      401.78      395.31     20.11 o 
  -4  -6   8      212.88      223.10     19.39 o 
  -3  -6   8      280.10      276.74     20.08 o 
  -2  -6   8      209.82      218.92     11.87 o 
  -1  -6   8      351.32      338.73     13.49 o 
   0  -6   8      171.84      187.34     10.21 o 
   1  -6   8      435.91      463.37     14.43 o 
   2  -6   8       52.10       49.93      6.69 o 
   3  -6   8        8.45        6.04      4.26 o 
   4  -6   8       64.58       94.31     11.96 o 
   5  -6   8      124.76      146.93     14.56 o 
   6  -6   8       20.89       16.92      7.58 o 
  -5  -5   8       74.38       78.17     15.48 o 
  -4  -5   8       31.28       27.42     12.14 o 
  -3  -5   8      111.83      133.96     17.27 o 
  -2  -5   8      712.48      758.93     29.77 o 
  -1  -5   8       93.20      144.43     10.70 o 
   0  -5   8        5.45        3.58      4.37 o 
   1  -5   8        3.86       -1.69      4.22 o 
   2  -5   8       15.01        7.77      4.18 o 
   3  -5   8      150.63      143.59      8.10 o 
   4  -5   8        2.78        3.82      5.25 o 
   5  -5   8      299.38      307.77     17.15 o 
   6  -5   8        3.07       -3.49      5.82 o 
   7  -5   8        7.01        8.03      7.37 o 
  -5  -4   8       99.09      119.87     17.99 o 
  -4  -4   8      725.07      754.96     31.95 o 
  -3  -4   8       29.84       29.21     11.01 o 
  -2  -4   8      304.05      332.89     20.20 o 
  -1  -4   8      167.25      157.71     14.02 o 
   0  -4   8      148.78      129.24     12.63 o 
   1  -4   8      107.62       96.31      8.37 o 
   2  -4   8      189.38      181.40      8.61 o 
   3  -4   8      251.86      255.78     10.53 o 
   4  -4   8       73.73       89.26     11.10 o 
   5  -4   8       31.91       31.95      8.32 o 
   6  -4   8       31.13       43.44      9.99 o 
   7  -4   8        2.17        1.67      6.15 o 
   8  -4   8        4.22       -5.85      6.32 o 
  -5  -3   8      157.73      172.95     20.14 o 
  -4  -3   8      257.33      235.96     18.92 o 
  -3  -3   8       29.35       38.64     12.11 o 
  -2  -3   8      172.32      157.91     14.65 o 
  -1  -3   8        7.73        2.27      7.91 o 
   0  -3   8       62.31       73.24     11.22 o 
   1  -3   8      162.86      171.66      8.24 o 
   2  -3   8        0.41       -4.41      2.94 o 
   3  -3   8      524.70      523.95     20.62 o 
   4  -3   8      168.86      158.21     12.14 o 
   5  -3   8       87.03       87.80     11.49 o 
   6  -3   8      138.50      134.58     12.20 o 
   7  -3   8      113.68      120.08     14.20 o 
   8  -3   8       23.70       28.13      9.49 o 
  -5  -2   8        3.30       -7.46      7.85 o 
  -4  -2   8       88.07       90.25     15.72 o 
  -3  -2   8      196.46      214.93     17.15 o 
  -2  -2   8       90.24       64.50     12.56 o 
  -1  -2   8      305.32      305.39     18.35 o 
   0  -2   8       23.10       28.82      8.71 o 
   1  -2   8      265.11      253.37     13.35 o 
   2  -2   8      437.97      455.39     11.99 o 
   3  -2   8      103.55       92.96     10.92 o 
   4  -2   8     1050.25     1043.88     30.04 o 
   5  -2   8       39.86       51.05      9.91 o 
   6  -2   8       62.54       62.71     11.07 o 
   7  -2   8       17.56       10.80      7.49 o 
   8  -2   8      128.72      134.02     15.99 o 
  -5  -1   8      164.70      161.85     19.21 o 
  -4  -1   8       47.63       30.58     11.04 o 
  -3  -1   8       92.01      113.01     14.92 o 
  -2  -1   8       13.61       11.90      8.23 o 
  -1  -1   8      346.79      353.72     19.09 o 
   0  -1   8        0.61       -6.09      5.04 o 
   1  -1   8      367.09      385.31     18.44 o 
   2  -1   8     1323.60     1328.25     25.93 o 
   3  -1   8      106.09      119.76     10.59 o 
   4  -1   8        2.75        0.54      4.83 o 
   5  -1   8      143.13      151.32     12.35 o 
   6  -1   8      142.95      144.88     12.41 o 
   7  -1   8      124.61      129.60     14.59 o 
   8  -1   8       90.28      100.84     14.08 o 
   9  -1   8       55.48       71.39     13.69 o 
  -5   0   8      128.00      171.01     18.94 o 
  -4   0   8       88.04       87.53     14.68 o 
  -3   0   8      113.62      107.25     14.77 o 
  -2   0   8       41.65       44.16     10.32 o 
  -1   0   8      832.02      837.04     28.58 o 
   0   0   8      230.65      251.18     15.54 o 
   1   0   8      364.37      345.51     17.30 o 
   2   0   8      327.10      305.65     15.69 o 
   3   0   8     1133.68     1149.16     30.61 o 
   4   0   8      193.20      172.23     12.32 o 
   5   0   8       20.16       10.20      6.24 o 
   6   0   8      383.29      393.73     19.21 o 
   7   0   8       83.85       73.12     11.75 o 
   8   0   8        1.34        1.79      6.77 o 
   9   0   8       44.69       45.74     11.07 o 
  -5   1   8        7.43        0.57      8.80 o 
  -4   1   8      263.71      299.60     19.84 o 
  -3   1   8       71.53       77.33     13.60 o 
  -2   1   8      162.44      117.01     14.53 o 
  -1   1   8      372.83      363.18     19.15 o 
   0   1   8      724.48      711.67     25.09 o 
   1   1   8      307.29      304.64     16.05 o 
   2   1   8      131.03      126.83      7.55 o 
   3   1   8      328.07      315.60     10.96 o 
   4   1   8      538.78      533.15     14.39 o 
   5   1   8       45.76       34.24      5.50 o 
   6   1   8      200.25      195.66      9.40 o 
   7   1   8      240.70      224.90     10.19 o 
   8   1   8       66.02       58.30     11.72 o 
   9   1   8        1.95       -5.01      6.09 o 
  -5   2   8        3.16       -8.35      7.76 o 
  -4   2   8       96.09       93.23     15.69 o 
  -3   2   8      126.59      117.88     14.83 o 
  -2   2   8      152.98      178.83     15.01 o 
  -1   2   8       19.69        6.21      7.22 o 
   0   2   8      937.49      909.98     19.42 o 
   1   2   8     1094.64     1114.21     21.44 o 
   2   2   8      171.57      150.80      9.68 o 
   3   2   8       86.96       93.56      7.43 o 
   4   2   8      384.90      406.57     12.54 o 
   5   2   8      356.16      361.97     24.42 o 
   6   2   8       23.55       21.13      4.92 o 
   7   2   8       40.57       37.29      6.01 o 
   8   2   8       59.79       46.45     10.65 o 
   9   2   8       25.65        7.31      7.88 o 
  -5   3   8       45.37       27.06     10.68 o 
  -4   3   8       19.25        5.88      8.56 o 
  -3   3   8      375.45      356.43     20.59 o 
  -2   3   8     1081.60     1156.31     24.48 o 
  -1   3   8      136.91      142.01      8.61 o 
   0   3   8      107.98      105.04      8.41 o 
   1   3   8      300.26      299.81     10.98 o 
   2   3   8      864.74      837.99     18.10 o 
   3   3   8       95.83      103.38      7.31 o 
   4   3   8      454.62      453.80     13.30 o 
   5   3   8      344.55      364.15     12.33 o 
   6   3   8      150.79      139.88      8.30 o 
   7   3   8       18.82       16.91      4.90 o 
   8   3   8       38.17       27.36      8.68 o 
   9   3   8       77.50       69.90     12.83 o 
  -5   4   8      222.74      238.96     31.73 o 
  -4   4   8      134.69      141.17     11.57 o 
  -3   4   8       39.83       29.36      6.76 o 
  -2   4   8      276.80      271.41      9.14 o 
  -1   4   8      167.25      163.82      7.02 o 
   0   4   8      176.54      172.42      6.82 o 
   1   4   8      129.25      108.63      7.28 o 
   2   4   8      307.62      307.47     10.90 o 
   3   4   8       31.46       13.63      5.55 o 
   4   4   8      144.00      139.61      9.05 o 
   5   4   8        5.17        0.57      3.91 o 
   6   4   8      277.98      271.03     11.24 o 
   7   4   8       33.94       31.28      5.93 o 
   8   4   8       28.74       19.43      9.22 o 
   9   4   8        2.36       -8.41      5.76 o 
  -4   5   8       46.73       21.68      9.43 o 
  -3   5   8      114.94      108.49     11.35 o 
  -2   5   8        0.15       -0.68      6.64 o 
  -1   5   8      578.53      594.99     12.74 o 
   0   5   8       55.98       66.42      6.40 o 
   1   5   8        1.03       -2.09      3.65 o 
   2   5   8      486.97      486.18     17.20 o 
   3   5   8      243.94      206.63     11.93 o 
   4   5   8      424.13      447.04     13.48 o 
   5   5   8       23.18       23.83      7.31 o 
   6   5   8      340.25      369.04     13.00 o 
   7   5   8       53.02       46.48      6.84 o 
   8   5   8        0.79       -0.51      4.35 o 
   9   5   8       53.12       42.36     10.26 o 
  -4   6   8       19.42        7.73      8.44 o 
  -3   6   8      287.12      322.72     18.74 o 
  -2   6   8        0.42        1.73      6.15 o 
  -1   6   8      174.13      170.34      7.47 o 
   0   6   8       93.73       74.65      7.50 o 
   1   6   8      108.59      107.37      9.83 o 
   2   6   8      315.12      315.29     11.17 o 
   3   6   8       50.20       57.97      6.68 o 
   4   6   8      644.92      671.78     31.62 o 
   5   6   8      105.29      102.40      9.76 o 
   6   6   8        1.89       -0.81      3.85 o 
   7   6   8        7.62        1.05      4.42 o 
   8   6   8       74.22       74.06     13.25 o 
   9   6   8       15.35       13.25      8.17 o 
  -3   7   8       59.88       58.89     12.23 o 
  -2   7   8        1.19        1.25      6.53 o 
  -1   7   8        3.11       -1.07      4.08 o 
   0   7   8        2.64       -6.62      5.70 o 
   1   7   8       20.27       26.43      8.26 o 
   2   7   8       63.37       63.10     11.25 o 
   3   7   8        5.84        9.55      7.22 o 
   4   7   8      172.16      175.31     14.68 o 
   5   7   8       96.36       94.99     13.19 o 
   6   7   8      106.58      116.47     14.65 o 
   7   7   8       22.22        9.99      8.14 o 
   8   7   8      105.70      115.19     15.36 o 
  -2   8   8        7.13        3.88      7.28 o 
  -1   8   8       97.39      101.80     12.65 o 
   0   8   8        2.95        0.84      6.80 o 
   1   8   8       88.45       75.72     11.93 o 
   2   8   8      105.59      132.29     15.25 o 
   3   8   8      198.21      198.16     15.66 o 
   4   8   8       14.42        6.95      7.91 o 
   5   8   8      253.66      245.78     17.90 o 
   6   8   8      122.35      115.28     15.28 o 
   7   8   8       41.06       38.78     11.16 o 
   8   8   8        1.32        1.22      7.73 o 
   0   9   8      195.21      206.51     16.53 o 
   1   9   8        3.12        1.40      7.55 o 
   2   9   8      175.65      160.81     15.04 o 
   3   9   8      258.80      260.07     18.38 o 
   4   9   8      122.06       99.08     14.98 o 
   5   9   8        0.05       -2.66      7.25 o 
   6   9   8       82.12       53.82     12.47 o 
   7   9   8       60.59       77.84     14.62 o 
   0  10   8       84.74       75.51     13.49 o 
   1  10   8       28.73       29.06     10.35 o 
   2  10   8       10.09       11.52      9.25 o 
   3  10   8       47.90       60.09     12.77 o 
   4  10   8       65.70       67.87     13.16 o 
   5  10   8       54.12       38.99     12.14 o 
   6  10   8        1.37       -3.82      7.76 o 
   2  11   8       48.35       37.44     11.40 o 
   3  11   8        1.09       -3.85      7.85 o 
   4  11   8       32.71       36.13     12.59 o 
   0  -8   9       66.22       86.07     14.59 o 
   1  -8   9        1.60        3.43      8.11 o 
   2  -8   9      148.17      152.31     14.83 o 
  -2  -7   9        0.19       -4.85      5.78 o 
  -1  -7   9      336.76      345.22     14.64 o 
   0  -7   9      244.10      259.29     16.65 o 
   1  -7   9        2.21       -5.51      4.40 o 
   2  -7   9        4.01       -0.18      4.65 o 
  -3  -6   9      165.71      167.94     19.66 o 
  -2  -6   9       74.11       60.39     10.77 o 
  -1  -6   9       81.00       81.61      9.42 o 
   0  -6   9      157.62      180.47     10.48 o 
   1  -6   9       41.78       34.64      9.47 o 
   2  -6   9       38.21       23.19      5.78 o 
   3  -6   9        4.52       -2.83      5.37 o 
   4  -6   9       21.34       26.64      7.88 o 
   5  -6   9       42.06       29.45      9.16 o 
   6  -6   9        0.02       -3.43      6.56 o 
  -3  -5   9      134.18      120.65     17.39 o 
  -2  -5   9      172.31      188.88     19.63 o 
  -1  -5   9       29.79       41.50      7.21 o 
   0  -5   9      124.01      108.13     13.53 o 
   1  -5   9       73.07       72.46      8.03 o 
   2  -5   9       30.47       20.88      7.70 o 
   3  -5   9        3.46        0.87      5.46 o 
   4  -5   9       11.08       16.08      7.07 o 
   5  -5   9      174.04      170.77     13.75 o 
   6  -5   9      101.11      102.51     13.37 o 
  -4  -4   9       24.25       13.25     10.17 o 
  -3  -4   9        0.49       -4.59      9.22 o 
  -2  -4   9      267.44      270.84     19.45 o 
  -1  -4   9      141.21      155.71     17.04 o 
   0  -4   9       48.97       59.26      7.66 o 
   1  -4   9      266.91      287.75     11.44 o 
   2  -4   9       53.72       67.81     10.89 o 
   3  -4   9       61.44       62.53     10.08 o 
   4  -4   9      100.83      101.88     12.68 o 
   5  -4   9      292.19      295.12     17.45 o 
   6  -4   9      186.42      176.77     14.26 o 
   7  -4   9        6.48        6.86      7.34 o 
  -4  -3   9      156.48      192.91     22.20 o 
  -3  -3   9       36.60       42.36     12.92 o 
  -2  -3   9      262.06      238.23     18.14 o 
  -1  -3   9      140.06      158.63     16.77 o 
   0  -3   9       40.92       44.10     10.20 o 
   1  -3   9      109.40      124.21      8.33 o 
   2  -3   9       89.74      114.71     12.98 o 
   3  -3   9      287.15      272.45     15.87 o 
   4  -3   9      107.78      113.16     12.92 o 
   5  -3   9       47.29       57.46     10.23 o 
   6  -3   9      176.79      178.65     14.23 o 
   7  -3   9       28.27       26.79      9.37 o 
   8  -3   9       23.97       20.20      9.64 o 
  -4  -2   9      166.76      181.63     20.94 o 
  -3  -2   9      145.55      119.37     16.77 o 
  -2  -2   9      109.01       86.52     14.53 o 
  -1  -2   9        8.51       -0.72      7.73 o 
   0  -2   9      227.59      216.06     15.84 o 
   1  -2   9      131.91      150.19      8.12 o 
   2  -2   9       15.47       20.94      7.94 o 
   3  -2   9      271.26      249.15     15.51 o 
   4  -2   9      549.17      554.89     22.79 o 
   5  -2   9      141.77      136.16     11.87 o 
   6  -2   9       25.86       22.11      8.20 o 
   7  -2   9      125.32      112.18     14.26 o 
   8  -2   9       46.22       62.47     12.86 o 
  -4  -1   9       26.80       20.82     11.25 o 
  -3  -1   9      173.25      176.11     16.38 o 
  -2  -1   9      334.46      351.33     20.59 o 
  -1  -1   9       55.68       37.11     10.14 o 
   0  -1   9      150.49      166.83     14.17 o 
   1  -1   9      257.25      239.15     15.93 o 
   2  -1   9      497.47      492.51     21.60 o 
   3  -1   9        1.08        0.21      5.91 o 
   4  -1   9      425.44      416.49     19.66 o 
   5  -1   9      189.86      193.60     13.93 o 
   6  -1   9       22.44       22.47      8.09 o 
   7  -1   9        5.87        0.90      5.97 o 
   8  -1   9      262.78      321.11     20.23 o 
  -4   0   9        6.78        3.31      9.37 o 
  -3   0   9      216.67      235.13     18.89 o 
  -2   0   9       14.21       16.80      9.10 o 
  -1   0   9      223.84      231.16     16.71 o 
   0   0   9       13.41       17.63      8.29 o 
   1   0   9      407.59      390.06     19.84 o 
   2   0   9      940.75      979.14     30.46 o 
   3   0   9      235.79      215.29     14.59 o 
   4   0   9        0.17        7.61      5.85 o 
   5   0   9      106.16       94.13     11.81 o 
   6   0   9      282.97      285.81     17.51 o 
   7   0   9        0.44       -3.19      6.15 o 
   8   0   9       73.14       71.10     12.62 o 
   9   0   9       39.00       45.62     12.53 o 
  -4   1   9       83.70       84.34     14.71 o 
  -3   1   9       43.83       36.96     11.55 o 
  -2   1   9       37.94       25.36      9.73 o 
  -1   1   9      795.27      779.69     29.00 o 
   0   1   9      937.41      909.92     30.31 o 
   1   1   9      150.78      144.55     15.31 o 
   2   1   9      164.52      144.79     12.47 o 
   3   1   9      403.49      409.16     13.32 o 
   4   1   9      531.69      535.81     15.32 o 
   5   1   9       98.92       85.10      7.75 o 
   6   1   9      319.26      316.00     12.29 o 
   7   1   9       44.08       53.04      6.98 o 
   8   1   9       35.90       34.61      9.73 o 
   9   1   9        5.82       -3.25      6.80 o 
  -4   2   9      199.75      231.81     18.86 o 
  -3   2   9      424.96      434.84     23.60 o 
  -2   2   9        0.12        2.03      6.53 o 
  -1   2   9      366.94      336.92     19.12 o 
   0   2   9      192.91      178.89     14.35 o 
   1   2   9      413.52      423.35     23.02 o 
   2   2   9        7.87        5.71      4.37 o 
   3   2   9      336.03      317.22     11.73 o 
   4   2   9      109.14      119.45      8.92 o 
   5   2   9        0.48        0.24      3.86 o 
   6   2   9       42.81       41.52      6.39 o 
   7   2   9        2.90        1.45      4.28 o 
   8   2   9      142.96      135.00     15.42 o 
   9   2   9        2.00       -4.30      7.19 o 
  -4   3   9       39.15       34.31     12.32 o 
  -3   3   9       84.48       82.16     14.32 o 
  -2   3   9       56.78       37.71     10.71 o 
  -1   3   9      154.29      155.05     16.02 o 
   0   3   9      121.85       99.53     13.17 o 
   1   3   9      541.48      510.25     15.05 o 
   2   3   9        5.60       -0.14      4.28 o 
   3   3   9       63.57       49.08      6.68 o 
   4   3   9      411.13      381.32     13.03 o 
   5   3   9       11.35        7.05      4.41 o 
   6   3   9      250.20      258.08     13.63 o 
   7   3   9        2.01        6.22      4.47 o 
   8   3   9      163.50      157.02     16.47 o 
   9   3   9       14.51       10.08      9.07 o 
  -4   4   9       14.28        6.92      9.67 o 
  -3   4   9       18.43        0.07      5.33 o 
  -2   4   9      142.48      130.22      9.33 o 
  -1   4   9      143.93      153.10      7.40 o 
   0   4   9       68.49       65.13      7.33 o 
   1   4   9      279.16      269.33     11.17 o 
   2   4   9       22.07       12.29      5.19 o 
   3   4   9        1.07       -3.76      4.48 o 
   4   4   9      109.55      104.91      8.33 o 
   5   4   9        4.78        5.68      4.47 o 
   6   4   9      271.38      276.58     11.80 o 
   7   4   9       14.68       13.85      5.21 o 
   8   4   9       27.44       18.30     11.37 o 
   9   4   9       50.94       43.80     11.13 o 
  -3   5   9        4.82        0.46      5.73 o 
  -2   5   9       59.19       63.76     20.75 o 
  -1   5   9      117.20      114.33      6.80 o 
   0   5   9       16.64       12.17      5.24 o 
   1   5   9        3.49       -5.66      3.77 o 
   2   5   9       12.95       13.53      5.01 o 
   3   5   9        5.75        0.36      3.82 o 
   4   5   9        0.88        0.54      5.82 o 
   5   5   9       56.08       65.96      9.31 o 
   6   5   9      215.85      229.07     11.09 o 
   7   5   9      175.11      177.41     10.37 o 
   8   5   9        0.71       -0.43      4.69 o 
   9   5   9       43.60       36.58     10.32 o 
  -3   6   9       16.29       28.73      9.88 o 
  -2   6   9       12.44       17.90      8.32 o 
  -1   6   9       22.10       12.08      6.98 o 
   0   6   9       80.82      102.23      8.75 o 
   1   6   9        7.52        1.37      4.17 o 
   2   6   9       39.66       41.76      7.74 o 
   3   6   9      166.08      157.93      8.93 o 
   4   6   9      206.49      208.13     10.16 o 
   5   6   9       80.22      104.99      9.19 o 
   6   6   9       64.85       71.57      8.01 o 
   7   6   9      169.77      177.30     10.29 o 
   8   6   9       45.95       31.13      7.13 o 
  -2   7   9       25.27       29.57     10.05 o 
   1   7   9      283.16      317.08     18.77 o 
   2   7   9      211.02      193.77     15.45 o 
   3   7   9       59.68       58.77     11.22 o 
   4   7   9      344.65      346.50     20.32 o 
   5   7   9      129.72      143.68     16.08 o 
   6   7   9       18.20        6.95      7.88 o 
   7   7   9       31.14       27.90     10.11 o 
   8   7   9       93.82      114.83     15.90 o 
   0   8   9        0.03       -3.73      7.40 o 
   1   8   9      171.56      172.86     14.98 o 
   2   8   9       74.83      106.57     13.90 o 
   3   8   9        0.21       -2.36      6.89 o 
   4   8   9       71.68       74.85     12.95 o 
   5   8   9      106.09      126.29     15.99 o 
   6   8   9       76.21      105.44     15.78 o 
   7   8   9        5.26        2.39      8.32 o 
   0   9   9        7.87        3.70      8.20 o 
   1   9   9        9.11        9.28      9.13 o 
   2   9   9       28.23       16.62      9.58 o 
   3   9   9       63.57       61.01     12.53 o 
   4   9   9       26.92       20.38      9.85 o 
   5   9   9       59.82       52.99     12.32 o 
   6   9   9       34.41       43.14     12.08 o 
   1  10   9       14.37       12.17      9.49 o 
   2  10   9       47.64       52.69     13.10 o 
   3  10   9      163.64      169.28     16.86 o 
   4  10   9       38.73       25.48     11.19 o 
   5  10   9        4.99       -2.15      8.26 o 
   0  -7  10       75.32       80.07      9.71 o 
   1  -7  10        0.81       -1.91      6.27 o 
   2  -7  10      110.71      137.48     14.92 o 
  -1  -6  10       18.27       17.24     13.25 o 
   0  -6  10      280.46      284.76     13.40 o 
   1  -6  10        7.01       11.70      8.03 o 
   2  -6  10      108.34      118.65     14.68 o 
   3  -6  10      117.42      115.61     14.05 o 
   4  -6  10       15.39       11.72      7.13 o 
  -2  -5  10       52.65       61.70     13.84 o 
  -1  -5  10        6.77       -3.10      5.21 o 
   0  -5  10      151.25      175.61     12.98 o 
   1  -5  10      128.39      162.66     16.59 o 
   2  -5  10       11.13       11.25      7.88 o 
   3  -5  10       15.90        6.50      6.71 o 
   4  -5  10       61.29       61.40     10.80 o 
   5  -5  10       25.23       35.35      9.73 o 
  -3  -4  10      132.34      145.06     19.45 o 
  -2  -4  10       67.14       95.11     15.72 o 
  -1  -4  10       78.72       95.38     15.31 o 
   0  -4  10       13.04        5.15      6.00 o 
   1  -4  10      283.51      311.11     19.18 o 
   2  -4  10       67.84       75.33     11.70 o 
   3  -4  10        0.20       -4.24      4.86 o 
   4  -4  10        1.14       -2.98      6.00 o 
   5  -4  10      148.44      165.37     14.05 o 
   6  -4  10      177.99      171.79     14.83 o 
  -3  -3  10        1.47       -8.29      8.20 o 
  -2  -3  10      198.93      228.20     18.97 o 
  -1  -3  10      400.60      427.50     23.84 o 
   0  -3  10       11.76       11.58      8.74 o 
   1  -3  10       59.22       70.47     12.17 o 
   2  -3  10      111.57      118.44     14.38 o 
   3  -3  10       71.25       80.37     11.70 o 
   4  -3  10       82.17       73.66     11.78 o 
   5  -3  10       94.54      102.81     13.66 o 
   6  -3  10      232.55      243.81     17.24 o 
   7  -3  10       13.89       21.15      8.74 o 
  -3  -2  10      218.55      239.81     19.63 o 
  -2  -2  10       84.74       67.84     14.14 o 
  -1  -2  10      190.11      176.26     16.08 o 
   0  -2  10       13.79       10.83      8.38 o 
   1  -2  10       36.57       34.16      9.61 o 
   2  -2  10        9.96       -0.90      6.27 o 
   3  -2  10      656.67      629.18     25.57 o 
   4  -2  10      124.47      123.43     14.35 o 
   5  -2  10        9.12       14.29      7.73 o 
   6  -2  10       19.27       21.42      8.68 o 
   7  -2  10       88.21       86.40     13.75 o 
  -3  -1  10      111.11      137.87     17.45 o 
  -2  -1  10       88.34       86.37     15.19 o 
  -1  -1  10        8.10        3.22      7.31 o 
   0  -1  10      228.08      227.97     16.89 o 
   1  -1  10      625.15      623.36     26.22 o 
   2  -1  10       52.96       66.14     11.46 o 
   3  -1  10      161.45      141.98     13.07 o 
   4  -1  10      314.32      319.77     18.35 o 
   5  -1  10      120.23      102.36     13.19 o 
   6  -1  10       82.22       86.73     13.43 o 
   7  -1  10      130.61      147.29     16.26 o 
   8  -1  10       67.54       80.79     13.72 o 
  -3   0  10       71.77       85.86     15.22 o 
  -2   0  10      400.82      372.90     22.47 o 
  -1   0  10      190.78      182.20     16.38 o 
   0   0  10      214.90      190.05     15.45 o 
   1   0  10      213.16      188.82     15.04 o 
   2   0  10      278.55      254.61     16.95 o 
   3   0  10       63.64       49.82     10.29 o 
   4   0  10      104.58       91.08     12.38 o 
   5   0  10      256.74      260.60     16.74 o 
   6   0  10        2.77       -4.36      6.00 o 
   7   0  10        4.45        1.70      6.83 o 
   8   0  10        0.33        4.71      7.55 o 
  -3   1  10       55.24       25.51     11.43 o 
  -2   1  10      102.34      118.77     16.80 o 
  -1   1  10       59.75       57.67     12.14 o 
   0   1  10      143.46      133.03     14.98 o 
   1   1  10        4.45       -4.83      5.97 o 
   2   1  10      137.52      137.06     14.74 o 
   3   1  10      198.44      206.42     14.89 o 
   4   1  10       24.18        5.19      6.38 o 
   5   1  10        9.32       17.21      7.10 o 
   6   1  10       31.28       11.37      7.10 o 
   7   1  10        2.62        0.51      6.83 o 
   8   1  10      105.34      127.15     15.78 o 
  -3   2  10       22.50        1.49      9.07 o 
  -2   2  10        2.04        2.03      7.79 o 
  -1   2  10       10.36       -1.55      7.40 o 
   0   2  10      126.99      157.08     15.96 o 
   1   2  10       18.99       16.59      8.32 o 
   2   2  10      140.41      129.03     16.38 o 
   3   2  10      110.82       95.48      9.71 o 
   4   2  10       39.08       36.78      6.26 o 
   5   2  10       10.70       10.42      6.01 o 
   6   2  10       37.27       24.14      5.80 o 
   7   2  10        0.67       -4.43      4.24 o 
   8   2  10       29.72       28.88      9.52 o 
  -3   3  10       82.02       84.52     14.77 o 
  -2   3  10        4.73       -5.34      7.37 o 
  -1   3  10       46.46       58.89     11.90 o 
   0   3  10        5.88       10.56      7.34 o 
   1   3  10      130.12      119.35      8.95 o 
   2   3  10       23.06       17.88      5.26 o 
   3   3  10      157.73      169.63      9.64 o 
   4   3  10        7.25        8.29      4.76 o 
   5   3  10       17.27        5.94      4.53 o 
   6   3  10       45.33       35.68      6.76 o 
   7   3  10       36.26       38.23      7.05 o 
   8   3  10      152.84      160.59     10.16 o 
  -3   4  10        9.59       15.04     10.20 o 
  -2   4  10        1.48       -9.01      7.88 o 
  -1   4  10       14.61        8.09      7.88 o 
   0   4  10        0.29       -0.13      6.15 o 
   1   4  10      146.65      134.21     17.24 o 
   2   4  10      119.54      127.08      9.79 o 
   3   4  10       21.40       15.30      5.11 o 
   4   4  10      114.48      125.52      9.55 o 
   5   4  10       90.79       91.25      8.53 o 
   6   4  10       88.11       96.45     11.08 o 
   7   4  10        8.82        1.66      4.93 o 
   8   4  10       63.10       65.37      8.44 o 
  -2   5  10       77.14       67.31     13.81 o 
  -1   5  10      140.13      128.44      9.75 o 
   0   5  10        0.55       -2.99      4.30 o 
   1   5  10       72.60       70.17     15.95 o 
   2   5  10      162.53      157.46     13.71 o 
   3   5  10      282.56      299.26     12.26 o 
   4   5  10        0.34        2.83      4.79 o 
   5   5  10      230.17      241.36     11.45 o 
   6   5  10      140.74      144.26      9.50 o 
   7   5  10       46.19       36.95      6.87 o 
   8   5  10        2.77       -5.31      6.59 o 
   0   6  10       20.03       21.03      8.77 o 
   1   6  10        9.54        6.41      5.46 o 
   2   6  10      156.95      159.97      9.67 o 
   3   6  10      239.38      253.67     11.49 o 
   4   6  10       21.22       14.77      5.41 o 
   5   6  10       10.79        5.39      4.86 o 
   6   6  10       83.50       99.53      9.76 o 
   7   6  10      117.71      125.26     17.99 o 
   8   6  10       10.89        8.11      8.50 o 
   0   7  10      230.66      262.69     18.35 o 
   1   7  10       54.07       68.95     11.87 o 
   2   7  10        0.83       -2.51      6.47 o 
   3   7  10        8.90        5.34      7.97 o 
   4   7  10       32.35       25.75      9.58 o 
   5   7  10       51.82       48.90     11.31 o 
   6   7  10       16.47       20.50      9.52 o 
   7   7  10       60.65       54.98     12.11 o 
   0   8  10       71.92       79.57     13.34 o 
   1   8  10       36.21       25.30     10.02 o 
   2   8  10       32.78       23.75     10.20 o 
   3   8  10        0.50       -2.15      7.40 o 
   4   8  10      187.86      177.63     16.68 o 
   5   8  10       88.36       73.36     13.37 o 
   6   8  10        4.16        6.12      8.77 o 
   2   9  10       93.11       84.88     13.90 o 
   3   9  10        3.54        5.01      7.91 o 
   4   9  10       28.29       19.63     10.47 o 
   5   9  10       50.71       56.48     12.95 o 
   0  -5  11      261.14      263.92     19.45 o 
   1  -5  11      111.70      134.23     16.44 o 
   2  -5  11        8.59        8.17      7.85 o 
   3  -5  11       41.19       46.27     11.10 o 
   4  -5  11       39.44       51.82     11.22 o 
  -1  -4  11        1.37       -6.92      7.97 o 
   0  -4  11       74.22      108.48     15.72 o 
   1  -4  11      130.36      173.76     18.50 o 
   2  -4  11        6.68       -2.39      6.24 o 
   3  -4  11        2.91        5.58      7.28 o 
   4  -4  11       60.26       81.51     12.83 o 
   5  -4  11      145.51      190.46     18.23 o 
  -2  -3  11       51.16       68.59     14.71 o 
  -1  -3  11       81.18       75.63     14.62 o 
   0  -3  11       29.63       43.89     12.14 o 
   1  -3  11       95.47      128.56     16.41 o 
   2  -3  11      266.59      269.26     18.59 o 
   3  -3  11       54.07       66.56     12.17 o 
   4  -3  11        1.42       -2.92      5.91 o 
   5  -3  11      121.01      142.61     16.32 o 
   6  -3  11      105.93      137.39     16.95 o 
  -2  -2  11       19.49       -2.30      9.52 o 
  -1  -2  11      240.82      229.90     19.21 o 
   0  -2  11      177.75      186.73     16.53 o 
   1  -2  11        1.74       -3.43      7.67 o 
   2  -2  11      169.64      164.51     14.95 o 
   3  -2  11      145.27      112.63     14.71 o 
   4  -2  11       53.06       62.92     11.78 o 
   5  -2  11        0.34       -7.31      6.65 o 
   6  -2  11      134.66      109.82     14.86 o 
   7  -2  11       23.62       17.39      9.01 o 
  -2  -1  11        0.21       -2.36      8.59 o 
  -1  -1  11      210.83      203.44     17.66 o 
   0  -1  11       65.98       68.47     13.22 o 
   1  -1  11       37.39       23.81      9.76 o 
   2  -1  11       31.43       29.48      9.79 o 
   3  -1  11       77.11       85.86     13.25 o 
   4  -1  11       59.70       95.56     13.52 o 
   5  -1  11        5.80        1.58      6.30 o 
   6  -1  11        0.11        3.13      6.41 o 
   7  -1  11       30.00       31.68     10.17 o 
  -2   0  11       52.78       28.85     12.29 o 
  -1   0  11        4.60       -8.38      8.32 o 
   0   0  11       30.59       20.14      9.55 o 
   1   0  11       44.82       70.65     12.77 o 
   2   0  11       10.22        0.78      7.43 o 
   3   0  11        4.81       -1.40      6.50 o 
   4   0  11       58.02       54.09     11.16 o 
   5   0  11       93.01       80.64     12.68 o 
   6   0  11        0.94       -6.30      5.88 o 
   7   0  11        3.71        6.92      8.23 o 
  -2   1  11      126.89      118.74     17.33 o 
  -1   1  11       74.78       83.09     14.59 o 
   0   1  11       74.49       55.37     12.29 o 
   1   1  11        9.98        5.91      8.09 o 
   2   1  11        0.95       -8.37      5.58 o 
   3   1  11       62.10       75.96     12.23 o 
   4   1  11        6.57       -5.79      5.70 o 
   5   1  11      213.43      203.95     15.84 o 
   6   1  11        3.77        4.09      6.83 o 
   7   1  11       38.81       29.36      9.73 o 
  -2   2  11       61.60       78.76     15.07 o 
  -1   2  11        1.44      -11.32      7.55 o 
   0   2  11        2.61       -2.66      6.89 o 
   1   2  11        4.92        8.95      7.58 o 
   2   2  11       34.76       33.33      9.79 o 
   3   2  11      140.50      148.16     15.63 o 
   4   2  11       27.57       25.40      6.43 o 
   5   2  11       36.18       37.51      6.98 o 
   6   2  11       94.97      112.20      9.88 o 
   7   2  11       17.23       16.31      6.03 o 
   8   2  11        4.79       10.95      8.59 o 
  -2   3  11        2.30      -10.70      7.13 o 
  -1   3  11       22.03       17.33      9.70 o 
   0   3  11      133.97      116.80     14.89 o 
   1   3  11       79.89       96.43     13.66 o 
   2   3  11       52.34       36.67      9.64 o 
   3   3  11       37.52       30.14      6.46 o 
   4   3  11      184.46      162.72     10.13 o 
   5   3  11       46.35       47.17      7.30 o 
   6   3  11      126.24      128.65     14.32 o 
   7   3  11      130.28      120.91     13.54 o 
   8   3  11       21.27       16.42      6.51 o 
  -1   4  11       14.66       15.90      9.34 o 
   0   4  11       82.00       79.96     13.01 o 
   1   4  11       17.79       11.04      5.54 o 
   2   4  11       24.11       11.26      5.52 o 
   3   4  11      105.37       88.80     12.63 o 
   4   4  11      249.95      251.66     21.62 o 
   5   4  11       96.52      118.49     10.19 o 
   6   4  11        0.04       -2.48      4.59 o 
   7   4  11       11.06        6.59      5.44 o 
  -1   5  11        2.22       -0.36      7.52 o 
   0   5  11        1.85       -6.60      4.42 o 
   1   5  11      176.24      169.15     10.50 o 
   2   5  11      162.87      173.34     10.39 o 
   3   5  11        0.93        1.65      4.55 o 
   4   5  11       28.38       25.31      6.38 o 
   5   5  11        0.57       -6.38      4.26 o 
   6   5  11       37.41       30.01      9.43 o 
   7   5  11        0.50       -0.90      5.06 o 
   0   6  11       14.97       19.75      8.83 o 
   1   6  11       62.64       50.75     11.55 o 
   2   6  11      110.43      131.61     10.89 o 
   3   6  11       29.68       23.51      6.10 o 
   4   6  11       20.27       15.69      6.16 o 
   5   6  11       41.23       45.90      7.48 o 
   6   6  11      113.47      134.98     14.04 o 
   7   6  11       24.71       13.26      7.28 o 
   1   7  11        7.88        8.14      9.49 o 
   2   7  11       13.83        1.67      7.85 o 
   3   7  11      123.88      146.37     17.45 o 
   4   7  11       45.56       35.06     11.70 o 
   5   7  11        5.61       11.46      9.99 o 
   6   7  11       55.21       61.79     13.52 o 
   2   8  11        8.66       -1.07      8.09 o 
   3   8  11       11.69        9.34      9.85 o 
   4   8  11       21.85       21.66     10.29 o 
   5   8  11       21.50       19.63     11.31 o 
   1  -3  12      125.72      159.61     18.77 o 
   2  -3  12       40.51       46.18     12.35 o 
   3  -3  12        1.75       -3.97      7.67 o 
   4  -3  12        2.24       -7.28      6.98 o 
   0  -2  12       10.85       21.75     11.31 o 
   1  -2  12        9.44       11.25      9.28 o 
   2  -2  12       87.51       83.72     14.59 o 
   3  -2  12        2.45        1.43      7.61 o 
   4  -2  12        0.01        2.12      7.28 o 
   5  -2  12        2.90        1.76      8.06 o 
   0  -1  12      107.14      124.92     16.83 o 
   1  -1  12        1.20       -9.22      6.24 o 
   2  -1  12       32.93       33.83     10.20 o 
   3  -1  12        6.73       10.11      8.06 o 
   4  -1  12        0.79       -4.65      6.50 o 
   5  -1  12        6.39        7.19      8.68 o 
   6  -1  12       34.56       22.20      9.49 o 
  -1   0  12       72.37       64.98     13.96 o 
   0   0  12       34.44       30.28     11.28 o 
   1   0  12        0.83        4.18      7.91 o 
   2   0  12        0.03       -9.85      6.56 o 
   3   0  12       22.90       21.87      9.52 o 
   4   0  12       65.01       79.84     13.57 o 
   5   0  12        4.12       -5.10      7.04 o 
   6   0  12        3.07        2.06      7.13 o 
  -1   1  12       19.88       23.84     11.10 o 
   0   1  12        3.81       -7.79      7.31 o 
   1   1  12       76.74       79.72     14.14 o 
   2   1  12       64.82       61.04     12.44 o 
   3   1  12        4.98        8.35      7.82 o 
   4   1  12       33.89       44.57     10.86 o 
   5   1  12       60.99       73.24     12.98 o 
   6   1  12       39.72       33.98     10.59 o 
  -1   2  12       89.10       65.49     13.63 o 
   0   2  12        3.78        0.60      8.23 o 
   1   2  12      124.76      140.01     16.77 o 
   2   2  12       38.26       36.55     10.14 o 
   3   2  12       18.14        8.80      7.46 o 
   4   2  12        3.70        0.12      6.95 o 
   5   2  12      127.07      125.01     15.69 o 
   6   2  12      129.99      145.98     17.04 o 
   0   3  12        7.17       -3.79      8.11 o 
   1   3  12        2.37       -1.01      7.67 o 
   2   3  12       49.48       26.16      9.70 o 
   3   3  12       79.15       92.42      9.70 o 
   4   3  12       24.42       21.19      6.40 o 
   5   3  12       22.87       21.19      6.58 o 
   6   3  12       19.32       35.52      7.57 o 
   0   4  12       17.34       20.56      9.46 o 
   1   4  12       29.86       29.36      9.85 o 
   2   4  12        8.74        3.69      5.09 o 
   3   4  12      115.60      112.69     20.08 o 
   4   4  12       77.76       78.39      9.09 o 
   5   4  12       43.36       50.69     14.16 o 
   6   4  12        3.17       -0.96      5.05 o 
   1   5  12       23.22       17.99      6.44 o 
   2   5  12       48.50       50.32      8.04 o 
   3   5  12        0.02       -1.34      5.24 o 
   4   5  12       86.43       84.27      9.56 o 
   5   5  12       50.88       50.30      8.05 o 
   6   5  12        4.38        4.06      5.60 o 
   2   6  12       45.08       30.28     10.98 o 
   3   6  12       22.40       16.41      9.13 o 
   4   6  12        5.23       -2.27      7.82 o 
   5   6  12       21.24       22.53      9.80 o 
   2   0  13       18.33        4.92      7.91 o 
   3   0  13       78.69       88.40     14.68 o 
   4   0  13       24.95       18.83     10.41 o 
   2   1  13        2.55       -3.91      7.70 o 
   3   1  13        4.05       -0.15      8.14 o 
   4   1  13       54.45       34.40     10.80 o 
   2   2  13       11.88        3.64      8.47 o 
   3   2  13        1.67      -10.25      6.83 o 
   4   2  13       13.16       12.62      8.80 o 
   3   3  13        6.44        6.12      7.67 o 
   4   3  13       18.65        0.98      7.73 o 
                                                 
